# Supplementary material for: Multiomics Integration and Machine Learning Reveal Colony Stimulating Factor 3 Receptor as a Key Gene and Therapeutic Target in Crohn's Disease
Source: Mediators Inflamm. 2025 Aug 28;2025:1619237. doi: 10.1155/mi/1619237 (PMC12411032; doi:10.1155/mi/1619237)
Supplement: Supporting Information 1 — Supporting Information Table S1: Details of the 527 DEGs identified in the merged GSE112366, GSE179285, and GSE186582 dataset. Table S2: MR results of eQTL data with CD GWAS. Table S3: MR Results of the Intersected Genes. Table S4: Evaluation of machine learning diagnostic models for intersected genes_AUC Value. Table S5: GO enrichment analysis of Intersected genes. Table S6: KEGG enrichment analysis of Intersected genes. Table S7: GSEA enrichment analysis of Intersected genes. Table S8: Drugs targeting the CSF3R gene. [file 1619237.f1.xlsx]

## Sheet: Table legend
Supplementary Table
No	Title
Table S1	Details of the 527 DEGs identified in the merged GSE112366, GSE179285 and GSE186582 dataset.
Table S2	MR results of eQTL data with CD GWAS.
Table S3	MR Results of the Intersected Genes.
Table S4	Evaluation of Machine Learning Diagnostic Models for Intersected Genes_AUC Value.
Table S5	GO enrichment analysis of Intersected genes.
Table S6	KEGG enrichment analysis of Intersected genes.
Table S7	GSEA enrichment analysis of Intersected genes.
Table S8	Drugs targeting the CSF3R gene.

## Sheet: Table S1
Table S1. Details of the 527 DEGs identified in the merged GSE112366, GSE179285 and GSE186582 dataset.
Id	logFC	AveExpr	t	P.Value	adj.P.Val	B
CDHR1	-1.45803	4.9223	-13.6512	3.14657e-35	2.94092e-31	69.0934
LCN2	2.63226	8.67075	13.6344	3.68859e-35	2.94092e-31	68.9374
DUOX2	3.071	6.86042	13.0466	8.9781e-33	4.77216e-29	63.5466
GNG4	-0.966345	3.9358	-12.6211	4.5098e-31	1.79783e-27	59.7043
BTN3A3	0.793584	6.57919	12.556	8.16851e-31	2.6051e-27	59.1215
S100A8	2.88186	7.61622	12.4544	2.06096e-30	5.47733e-27	58.2137
CFI	1.46644	6.81156	12.4021	3.31348e-30	7.54811e-27	57.7479
TRIM69	0.685294	6.69496	12.2761	1.03634e-29	2.06568e-26	56.6295
C2	0.820274	5.67112	12.2431	1.3957e-29	2.47287e-26	56.3375
FOLH1B	2.7581	6.70044	12.0782	6.15041e-29	9.80744e-26	54.8828
FOLH1	2.27499	6.16584	11.689	1.96217e-27	2.51566e-24	51.4869
TAP1	0.727802	8.14052	11.6781	2.15921e-27	2.51566e-24	51.3931
WNT5A	1.45787	5.94367	11.6755	2.20866e-27	2.51566e-24	51.3709
BACE2	0.924257	7.28178	11.6536	2.67996e-27	2.84898e-24	51.1812
PAQR5	-1.35819	5.46276	-11.5044	9.94191e-27	9.32551e-24	49.8958
NOS2	1.48157	6.6338	11.4936	1.09253e-26	9.67864e-24	49.8033
ZNF439	-0.742576	5.21541	-11.4245	1.99799e-26	1.67684e-23	49.2115
APOL1	0.818907	7.06377	11.3477	3.90391e-26	3.11258e-23	48.5548
GBP1	1.19897	7.39019	11.1671	1.86469e-25	1.41592e-22	47.0219
CXCL1	2.13215	7.22679	11.0601	4.68325e-25	3.27963e-22	46.1192
CDC25B	0.660896	7.09854	11.059	4.73044e-25	3.27963e-22	46.1094
MUC1	1.77725	7.47969	11.0043	7.55912e-25	5.02241e-22	45.6499
PSMB9	0.680992	8.64688	10.9956	8.14283e-25	5.19382e-22	45.577
NAMPT	1.38554	7.34298	10.9014	1.81962e-24	1.11132e-21	44.789
STAT1	0.885736	8.0872	10.8975	1.88171e-24	1.11132e-21	44.7561
NFKBIZ	0.908892	7.85807	10.8339	3.23099e-24	1.84005e-21	44.2263
RPS6KA2	0.692671	6.01048	10.8219	3.5767e-24	1.96669e-21	44.1267
ZNF91	-0.758157	7.38076	-10.7191	8.53734e-24	4.3915e-21	43.2741
CARD6	0.871422	5.96059	10.5082	5.01386e-23	2.42276e-20	41.5396
S100A9	1.88516	6.59745	10.49	5.83801e-23	2.73803e-20	41.3905
TCIRG1	0.58917	7.69175	10.4546	7.83987e-23	3.57185e-20	41.1017
FCGR3B	1.92466	5.4438	10.4419	8.71418e-23	3.8599e-20	40.9981
MXRA5	1.15325	7.65821	10.3996	1.23856e-22	5.33784e-20	40.6537
FPR1	1.4405	5.4548	10.348	1.89912e-22	7.76495e-20	40.2351
SAMD9L	0.913486	6.99158	10.3159	2.47603e-22	9.87069e-20	39.9752
LYN	0.72773	7.29976	10.3105	2.58908e-22	1.00696e-19	39.9315
IL17RB	-0.917203	6.15372	-10.3039	2.73422e-22	1.03809e-19	39.8781
ASPHD2	0.775001	5.49715	10.2186	5.5222e-22	2.0013e-19	39.1897
BLVRA	0.666807	5.89743	10.157	9.15378e-22	3.24369e-19	38.6947
PARP9	0.626481	6.51824	10.0195	2.80848e-21	9.73567e-19	37.597
GBP4	1.14291	6.2527	9.99807	3.34306e-21	1.11059e-18	37.4264
CXCL2	1.61694	5.45445	9.96223	4.46993e-21	1.45464e-18	37.142
DUOXA2	1.44906	6.19454	9.90937	6.85282e-21	2.06179e-18	36.7237
IFITM1	0.699286	8.58821	9.9017	7.29055e-21	2.15287e-18	36.6631
GUCA2B	-1.75438	7.04777	-9.84536	1.14769e-20	3.26805e-18	36.2189
CFB	0.935696	7.49023	9.83989	1.19925e-20	3.34295e-18	36.1759
WARS	1.07075	7.53497	9.82098	1.39601e-20	3.77302e-18	36.0272
C4BPB	1.14048	5.54752	9.75077	2.44989e-20	6.40426e-18	35.4767
PXMP2	-0.792371	7.24329	-9.72104	3.10658e-20	7.86309e-18	35.2443
CASP10	0.588828	6.2151	9.71177	3.34498e-20	8.25777e-18	35.172
CHDH	-0.587977	5.58413	-9.71098	3.36608e-20	8.25777e-18	35.1658
CD55	0.970233	8.12371	9.62805	6.50995e-20	1.50446e-17	34.5204
CPNE2	-0.751112	6.54228	-9.56278	1.09131e-19	2.451e-17	34.0148
CXCL6	1.83877	5.65677	9.55732	1.13946e-19	2.52358e-17	33.9726
LATS2	0.68475	5.82583	9.52879	1.42705e-19	3.11722e-17	33.7524
TMPRSS3	0.832405	4.70488	9.52322	1.49104e-19	3.213e-17	33.7095
NUCB2	0.59122	6.8334	9.47178	2.23487e-19	4.75164e-17	33.3136
S100A11	0.674297	8.3101	9.4641	2.37367e-19	4.98033e-17	33.2546
ADAMTS5	0.831432	5.25798	9.46193	2.41448e-19	5.00016e-17	33.238
IFITM3	0.745716	8.77195	9.43127	3.07067e-19	6.19808e-17	33.0028
COL18A1	0.821266	5.66021	9.42907	3.1239e-19	6.2267e-17	32.986
TGM2	0.734005	6.24462	9.40804	3.68288e-19	7.16184e-17	32.8249
PFN2	-0.711997	7.05073	-9.38808	4.30446e-19	8.26975e-17	32.6724
SLC6A14	2.04252	4.88815	9.3817	4.52436e-19	8.58875e-17	32.6237
IGFBP5	1.26273	7.02374	9.36622	5.1051e-19	9.51489e-17	32.5055
S100P	1.394	7.86046	9.36556	5.13157e-19	9.51489e-17	32.5005
MMP3	2.39191	6.16672	9.35664	5.5011e-19	1.00828e-16	32.4325
MMP1	2.57646	6.45855	9.35102	5.74748e-19	1.04147e-16	32.3896
CLDN8	-1.47981	3.59363	-9.33274	6.62624e-19	1.17402e-16	32.2505
NAAA	-0.759627	7.2613	-9.29692	8.75367e-19	1.53391e-16	31.9782
ADM	0.915169	7.27522	9.28906	9.3041e-19	1.5953e-16	31.9185
IL1B	1.91393	6.77631	9.25784	1.1851e-18	1.98922e-16	31.6819
FCGR1B	1.32633	4.92269	9.234	1.42511e-18	2.34276e-16	31.5016
FOXD1	-0.798294	3.86291	-9.22384	1.54139e-18	2.48273e-16	31.4249
IFITM2	0.806414	8.32878	9.18837	2.02654e-18	3.19091e-16	31.1573
IL1RN	1.58189	5.6869	9.18744	2.04109e-18	3.19091e-16	31.1503
FKBP11	0.714646	7.19735	9.14229	2.88865e-18	4.42908e-16	30.8107
BST2	0.841434	5.9081	9.13992	2.94171e-18	4.46747e-16	30.7929
VCAN	1.05393	6.19103	9.10503	3.8443e-18	5.78314e-16	30.5313
KCND3	0.63445	4.74177	9.10319	3.89898e-18	5.81057e-16	30.5175
ELL2	0.636256	6.57433	9.06457	5.23885e-18	7.59442e-16	30.2288
PDZK1IP1	1.24614	7.76058	9.03568	6.53106e-18	9.05603e-16	30.0133
HIF1A	0.595636	8.37117	8.98458	9.63419e-18	1.29098e-15	29.6333
FRMD1	-0.713057	5.26085	-8.94331	1.31749e-17	1.70967e-15	29.3274
CXCL3	1.3474	5.50797	8.92489	1.51456e-17	1.91677e-15	29.1912
TNNC2	-0.705959	5.48059	-8.92243	1.54299e-17	1.93736e-15	29.173
BAG3	0.639898	5.68402	8.91408	1.64354e-17	2.04749e-15	29.1113
NLRC5	0.697932	7.33094	8.91213	1.66785e-17	2.05134e-15	29.097
CXCR2	1.53594	5.32331	8.91178	1.67236e-17	2.05134e-15	29.0943
GPX8	0.973341	4.95028	8.90973	1.69845e-17	2.06744e-15	29.0792
GZMB	1.33826	5.57972	8.90556	1.75269e-17	2.10138e-15	29.0485
VWF	1.03135	6.63689	8.89103	1.95594e-17	2.2766e-15	28.9413
RAB31	0.980667	6.62861	8.87987	2.12758e-17	2.44075e-15	28.8591
ANXA5	0.671715	7.64997	8.86819	2.32335e-17	2.6463e-15	28.7731
GBP5	1.39539	6.54267	8.84265	2.81544e-17	3.15176e-15	28.5853
MNDA	1.53143	6.52415	8.84198	2.82972e-17	3.15176e-15	28.5804
CRELD2	0.612124	7.4333	8.8136	3.50176e-17	3.79857e-15	28.3722
NCF2	1.11734	6.21557	8.80937	3.61455e-17	3.87234e-15	28.3412
AP1AR	-0.608678	6.09837	-8.80139	3.83744e-17	4.02577e-15	28.2828
FCN1	0.988223	5.399	8.76626	4.99137e-17	5.10208e-15	28.0259
ISG20	0.671505	7.81204	8.73018	6.53377e-17	6.47127e-15	27.7629
TNFSF13	0.642171	6.87858	8.70998	7.59467e-17	7.33671e-15	27.6159
CXCL5	2.22383	5.06168	8.70922	7.63762e-17	7.33671e-15	27.6104
ANO5	-0.754181	5.10652	-8.69059	8.77266e-17	8.37657e-15	27.4751
APOL3	0.667116	6.91868	8.64446	1.2352e-16	1.15861e-14	27.1409
PRDM1	0.721382	6.7657	8.63247	1.34981e-16	1.24417e-14	27.0542
AQP9	1.5699	5.05859	8.6271	1.4045e-16	1.28713e-14	27.0155
LAMA1	-0.886012	4.76404	-8.61124	1.57916e-16	1.43893e-14	26.901
CCL11	1.10826	7.56727	8.5408	2.65306e-16	2.39015e-14	26.3944
PIM2	0.896004	5.66549	8.52731	2.92928e-16	2.62418e-14	26.2977
CLEC4E	1.00784	5.056	8.49909	3.60225e-16	3.15612e-14	26.0958
CHP2	-1.25392	9.1306	-8.49123	3.81544e-16	3.30658e-14	26.0397
SOCS3	1.40734	6.16468	8.4555	4.95355e-16	4.20375e-14	25.7848
SRGN	0.724692	8.00216	8.44648	5.29054e-16	4.46364e-14	25.7206
SRPX2	0.595118	4.451	8.41017	6.89134e-16	5.75336e-14	25.4626
TIMP1	1.08767	7.39357	8.40318	7.25029e-16	6.02152e-14	25.413
FGR	1.07112	5.50939	8.39907	7.46974e-16	6.17163e-14	25.3839
PLS3	0.786999	6.80123	8.3638	9.64731e-16	7.84878e-14	25.1342
RNF24	0.599914	5.31961	8.32513	1.27597e-15	1.02244e-13	24.8614
IDO1	1.47697	7.03478	8.32319	1.29396e-15	1.03167e-13	24.8477
VSIG10	-0.706295	6.31514	-8.31065	1.4164e-15	1.11812e-13	24.7595
DUSP4	0.717876	5.06623	8.26101	2.02452e-15	1.55957e-13	24.411
LILRB2	0.842684	6.17095	8.25294	2.14521e-15	1.62121e-13	24.3545
FBXO6	0.684499	5.41826	8.22732	2.5778e-15	1.92984e-13	24.1753
TYMP	0.625175	5.4297	8.21436	2.82829e-15	2.08796e-13	24.0848
TREM1	1.29576	4.51212	8.20921	2.93444e-15	2.14645e-13	24.0489
CEBPB	0.659094	7.47906	8.19569	3.23197e-15	2.35329e-13	23.9547
PDK2	-0.589935	6.28519	-8.19402	3.27085e-15	2.37017e-13	23.943
NELL2	-0.909535	5.31839	-8.17916	3.63668e-15	2.56595e-13	23.8396
CASP6	-0.646204	7.15424	-8.17346	3.78754e-15	2.64895e-13	23.7999
SLC19A3	-0.804878	4.4349	-8.17035	3.87251e-15	2.69655e-13	23.7783
ELL3	-0.623678	7.09492	-8.13096	5.12482e-15	3.50731e-13	23.505
PROK2	1.60498	4.00532	8.12993	5.16255e-15	3.51803e-13	23.4979
HBB	1.1191	8.75857	8.12777	5.2424e-15	3.55725e-13	23.4829
COL4A1	0.971107	7.2557	8.09356	6.68162e-15	4.47669e-13	23.2463
LPCAT1	0.694352	6.04884	8.07959	7.37578e-15	4.88026e-13	23.1499
TDP2	-0.699022	9.18448	-8.06165	8.37233e-15	5.44647e-13	23.0264
SCAPER	-0.677006	5.4459	-8.0604	8.44662e-15	5.45303e-13	23.0178
ACTN1	0.626269	7.01555	8.04787	9.2274e-15	5.90924e-13	22.9316
DERL3	0.781747	5.96053	8.04198	9.61866e-15	6.13516e-13	22.8911
SLC22A5	-0.887223	7.2063	-8.03817	9.88064e-15	6.27527e-13	22.8649
LGR5	-0.985929	4.20432	-8.03765	9.91702e-15	6.27527e-13	22.8613
GPR160	-0.809011	7.83322	-8.03337	1.02201e-14	6.44152e-13	22.8319
CRIP1	-0.915711	8.23397	-7.99785	1.31199e-14	7.98512e-13	22.5884
ENTPD5	-0.845626	7.40338	-7.99635	1.32591e-14	8.03915e-13	22.5781
EMR2	0.872175	4.79423	7.97829	1.50498e-14	9.02196e-13	22.4547
MMP2	0.707731	6.34797	7.97173	1.57581e-14	9.41116e-13	22.4098
TNFAIP6	1.49281	4.65924	7.96536	1.64765e-14	9.76707e-13	22.3664
MAOA	-0.865701	9.19118	-7.95967	1.71468e-14	1.01267e-12	22.3275
PYY	-0.971186	6.19216	-7.95307	1.79567e-14	1.0566e-12	22.2825
TRIB2	0.712063	6.28877	7.94532	1.89556e-14	1.11127e-12	22.2297
MAP7D2	-0.609205	3.63303	-7.93437	2.04629e-14	1.18837e-12	22.1552
C9orf24	-0.798032	5.46258	-7.92874	2.12832e-14	1.22964e-12	22.1169
LST1	0.668022	6.60563	7.92817	2.13685e-14	1.23011e-12	22.113
PLAU	0.919371	5.40408	7.9167	2.31485e-14	1.31362e-12	22.035
TNFSF13B	0.954792	7.00665	7.90728	2.4719e-14	1.38481e-12	21.971
ZNF57	-0.670524	6.2842	-7.90659	2.48373e-14	1.38481e-12	21.9664
TRPM6	-1.37947	6.26832	-7.90534	2.50545e-14	1.39205e-12	21.9579
PCDH17	0.707154	4.75739	7.89897	2.61899e-14	1.45008e-12	21.9147
VAV3	-0.706102	6.7317	-7.89163	2.75632e-14	1.51039e-12	21.8649
SOD2	0.873875	7.01708	7.88667	2.85307e-14	1.55273e-12	21.8313
DYSF	0.615216	5.39291	7.85493	3.55634e-14	1.88404e-12	21.6165
CFP	0.683661	5.33338	7.83945	3.95885e-14	2.063e-12	21.5121
CLEC4A	0.771072	5.18763	7.83773	4.00641e-14	2.08098e-12	21.5004
LOXL2	0.609305	4.99899	7.81753	4.60695e-14	2.35457e-12	21.3644
THY1	0.733415	5.74204	7.81651	4.63948e-14	2.36361e-12	21.3575
MYEOV	0.618786	5.02315	7.81192	4.78902e-14	2.42431e-12	21.3266
ANGPTL2	0.783501	6.09746	7.78499	5.7665e-14	2.90989e-12	21.1456
S100A12	1.37765	4.67219	7.78183	5.89333e-14	2.96451e-12	21.1245
PTAFR	0.632074	5.96595	7.77552	6.15495e-14	3.0767e-12	21.0821
HS3ST1	0.610005	5.48354	7.76907	6.43442e-14	3.17657e-12	21.0389
SPIB	-0.729016	5.16429	-7.74538	7.572e-14	3.69245e-12	20.8803
FAM151A	-1.57834	5.62038	-7.74137	7.78298e-14	3.78376e-12	20.8535
ACSF2	-0.696871	6.77269	-7.72765	8.55109e-14	4.09476e-12	20.7619
STRADB	-0.652277	7.35969	-7.72108	8.94477e-14	4.27046e-12	20.718
CSF3R	0.981932	5.1739	7.71738	9.1741e-14	4.35388e-12	20.6934
COL6A3	0.914551	7.59092	7.71679	9.21129e-14	4.35855e-12	20.6894
LRG1	0.640179	5.57597	7.70064	1.02875e-13	4.85338e-12	20.5818
IGSF9	-0.826253	5.41105	-7.69812	1.04662e-13	4.92311e-12	20.5651
GPR171	0.70231	6.75697	7.69049	1.10257e-13	5.17107e-12	20.5143
MAFF	0.855299	6.16043	7.68347	1.15673e-13	5.39334e-12	20.4676
HOXA5	-0.924535	6.0595	-7.66687	1.29533e-13	5.95255e-12	20.3574
ROBO4	0.61731	5.39315	7.6539	1.41497e-13	6.44661e-12	20.2714
PXDN	0.765282	6.13169	7.6123	1.87704e-13	8.36068e-12	19.9963
LYPD1	0.587938	4.49606	7.60617	1.95658e-13	8.69069e-12	19.9559
CXCL11	1.61173	4.80151	7.60275	2.00242e-13	8.8696e-12	19.9333
WISP1	0.926748	4.61833	7.59807	2.0669e-13	9.07955e-12	19.9025
ZCCHC24	0.645174	5.6945	7.58867	2.20271e-13	9.64958e-12	19.8405
COL1A1	0.890323	7.76463	7.57256	2.45608e-13	1.06426e-11	19.7345
CD93	0.7794	6.51029	7.5359	3.14474e-13	1.34801e-11	19.494
CHI3L1	1.64007	5.33126	7.53152	3.23879e-13	1.38457e-11	19.4653
CMBL	-0.824199	8.24373	-7.52785	3.31958e-13	1.40782e-11	19.4413
CNTN3	-0.6522	3.56533	-7.51122	3.71206e-13	1.54954e-11	19.3326
PDPN	0.713885	4.65697	7.50487	3.87377e-13	1.61282e-11	19.2911
TMEM45A	0.763929	4.98053	7.50035	3.99289e-13	1.65378e-11	19.2616
TRNP1	0.751375	5.1688	7.48664	4.37724e-13	1.79896e-11	19.1722
RGS5	0.868002	7.16979	7.48532	4.41616e-13	1.80564e-11	19.1635
DMBT1	1.23125	10.133	7.47597	4.70147e-13	1.90278e-11	19.1026
PPARGC1A	-0.765759	5.91054	-7.47272	4.80476e-13	1.93966e-11	19.0815
MMP10	1.15028	4.4141	7.46565	5.0375e-13	2.01829e-11	19.0355
TCN1	1.15256	4.63334	7.45421	5.43743e-13	2.15685e-11	18.9611
INHBA	1.37237	4.91081	7.45297	5.48247e-13	2.16932e-11	18.9531
CD274	0.914806	5.29777	7.42122	6.77469e-13	2.62845e-11	18.7472
HLA-DPA1	0.590083	9.67926	7.41584	7.02157e-13	2.71104e-11	18.7124
C4orf32	0.630957	4.90252	7.40139	7.72958e-13	2.95578e-11	18.6189
CASP5	0.780835	6.68709	7.37824	9.0128e-13	3.40564e-11	18.4695
PLAUR	1.03107	6.2367	7.37567	9.16781e-13	3.44787e-11	18.4529
SLC28A2	-1.44058	6.13285	-7.34802	1.10079e-12	4.07268e-11	18.275
VIPR1	-0.686854	7.19228	-7.341	1.15308e-12	4.23665e-11	18.2299
COL1A2	0.885538	7.66987	7.33283	1.21692e-12	4.43035e-11	18.1775
PECAM1	0.796943	7.66619	7.32939	1.2449e-12	4.50139e-11	18.1554
COL5A2	0.934275	6.37199	7.32795	1.25676e-12	4.53401e-11	18.1462
STEAP4	0.912597	5.31543	7.32679	1.26637e-12	4.55837e-11	18.1388
HTRA1	0.693301	6.0231	7.31484	1.37009e-12	4.88759e-11	18.0622
ACSL4	0.799151	5.30268	7.30373	1.47405e-12	5.2118e-11	17.9911
PCK1	-1.67119	8.64443	-7.28635	1.65244e-12	5.77845e-11	17.88
MT1F	-0.732225	8.89274	-7.27635	1.76455e-12	6.14357e-11	17.8162
NID1	0.67319	6.24505	7.26693	1.87698e-12	6.49249e-11	17.7562
LAIR2	0.7767	4.37123	7.2651	1.89963e-12	6.54246e-11	17.7445
TMTC1	0.608598	4.83586	7.25878	1.97992e-12	6.80428e-11	17.7042
EDNRA	0.631424	4.7045	7.24005	2.23799e-12	7.65814e-11	17.5851
PLOD2	-0.588251	7.29562	-7.23273	2.3476e-12	7.99888e-11	17.5387
CNKSR3	-0.609884	6.11269	-7.22592	2.45424e-12	8.30899e-11	17.4955
LAMA4	0.589757	5.81981	7.20937	2.73396e-12	9.13957e-11	17.3906
FAM26F	0.897435	6.57723	7.20394	2.83239e-12	9.42908e-11	17.3562
SPAG4	0.60484	4.40365	7.1828	3.24993e-12	1.06852e-10	17.2226
ANKRD22	0.87899	5.84737	7.15883	3.79698e-12	1.23565e-10	17.0714
LILRB3	0.611921	6.12352	7.15207	3.96697e-12	1.28102e-10	17.0288
CCL2	0.990835	6.88662	7.13287	4.49166e-12	1.43248e-10	16.9081
FPR2	0.922444	4.83898	7.12825	4.62783e-12	1.47296e-10	16.8791
RGS13	-0.877177	4.50465	-7.12378	4.76322e-12	1.50703e-10	16.8511
SLC23A3	-0.979913	6.42656	-7.11875	4.92051e-12	1.55064e-10	16.8195
BMP3	-0.608595	4.70981	-7.09155	5.86322e-12	1.82607e-10	16.6492
CYP2B6	-0.919073	6.41802	-7.0912	5.87654e-12	1.82665e-10	16.647
SLC7A11	0.830286	5.07348	7.08956	5.93914e-12	1.84252e-10	16.6367
CYR61	0.971613	5.88173	7.07892	6.35956e-12	1.95394e-10	16.5703
CTSK	0.876962	6.95588	7.07589	6.4847e-12	1.98317e-10	16.5514
CDH11	0.683646	5.24521	7.07571	6.49199e-12	1.98317e-10	16.5503
FCER1G	0.736612	7.18035	7.06955	6.75403e-12	2.05142e-10	16.5118
FAM129A	0.846831	6.03321	7.06639	6.89249e-12	2.07048e-10	16.4921
ANK3	-0.630636	7.4532	-7.05734	7.30444e-12	2.18121e-10	16.4358
RGS18	0.708973	4.86014	7.05575	7.37963e-12	2.19954e-10	16.4258
LPL	1.08344	5.91134	7.05467	7.43074e-12	2.21064e-10	16.4191
REG1B	1.98161	9.57898	7.05176	7.57057e-12	2.24805e-10	16.401
CUBN	-1.07265	5.09955	-7.0376	8.28912e-12	2.43872e-10	16.3129
TLR2	0.820351	6.15471	7.01199	9.76352e-12	2.81535e-10	16.154
CXCL10	1.21957	6.51648	6.99637	1.07856e-11	3.08773e-10	16.0573
PHLPP2	-0.805892	6.62927	-6.99553	1.08438e-11	3.09883e-10	16.0521
CLEC7A	0.639804	5.652	6.98018	1.19567e-11	3.40467e-10	15.9572
CMTM2	0.740697	4.55959	6.94821	1.46474e-11	4.08333e-10	15.7602
GJA1	0.825285	7.31327	6.94513	1.49361e-11	4.15657e-10	15.7412
KCNE3	0.743146	7.39124	6.94229	1.5208e-11	4.21018e-10	15.7237
CBS	-0.683289	5.19075	-6.90846	1.88349e-11	5.09742e-10	15.5161
CLDN1	0.690864	3.96785	6.90378	1.93989e-11	5.22525e-10	15.4874
LYPD6B	0.632012	4.16788	6.90162	1.96656e-11	5.27037e-10	15.4742
CXCL9	1.34847	7.22708	6.89639	2.03247e-11	5.41065e-10	15.4422
C2orf88	-0.904672	7.2179	-6.89354	2.06922e-11	5.49929e-10	15.4248
ELTD1	0.78586	5.26812	6.8806	2.24492e-11	5.88775e-10	15.3457
CH25H	0.688127	4.72934	6.87896	2.26819e-11	5.93902e-10	15.3357
SMPDL3A	-0.657883	7.51299	-6.86709	2.44398e-11	6.33686e-10	15.2633
TFF1	1.22741	8.71496	6.86418	2.48899e-11	6.4431e-10	15.2456
LAMC1	0.64643	6.943	6.84779	2.75856e-11	7.09484e-10	15.1458
MT1M	-1.22916	6.8131	-6.84158	2.86812e-11	7.35291e-10	15.108
C1R	0.793985	6.82364	6.8391	2.91306e-11	7.44417e-10	15.0929
RGMB	-0.614682	6.09221	-6.8322	3.04168e-11	7.73567e-10	15.051
PI3	1.09206	6.57674	6.82937	3.09589e-11	7.86099e-10	15.0339
PTGS2	1.30786	4.63404	6.81107	3.47108e-11	8.73025e-10	14.9229
TGFBI	0.621641	7.64391	6.80705	3.55927e-11	8.92392e-10	14.8986
TMEM56	-0.692194	6.2071	-6.80453	3.61566e-11	9.05108e-10	14.8833
CCL20	1.14177	7.08184	6.80403	3.62699e-11	9.06521e-10	14.8803
TLR8	0.706834	5.12318	6.78645	4.04708e-11	1.00209e-09	14.774
HPGDS	-0.591745	6.04233	-6.7851	4.08121e-11	1.00898e-09	14.7658
MTMR11	-0.615584	7.92572	-6.76535	4.61441e-11	1.12855e-09	14.6467
IER3	0.870378	7.35017	6.76244	4.6988e-11	1.14743e-09	14.6292
PFKFB3	0.6989	7.11191	6.75278	4.98886e-11	1.21269e-09	14.5711
CYP2S1	-0.621298	6.88879	-6.72733	5.84097e-11	1.39072e-09	14.4182
PADI2	-0.691989	5.89236	-6.72726	5.84338e-11	1.39072e-09	14.4178
SLAMF8	0.75033	6.56742	6.72524	5.91693e-11	1.40404e-09	14.4056
IGLV6-57	0.627431	5.28393	6.69946	6.93783e-11	1.62453e-09	14.2513
MMP19	0.615826	5.262	6.68593	7.54123e-11	1.75295e-09	14.1705
IFI44	0.588986	5.56717	6.68391	7.63523e-11	1.77222e-09	14.1585
EPB41L4B	-0.758918	7.05214	-6.67779	7.92824e-11	1.82514e-09	14.122
FOXQ1	0.830989	4.82859	6.67772	7.9319e-11	1.82514e-09	14.1215
FLRT3	0.664373	5.52245	6.67656	7.98862e-11	1.83554e-09	14.1146
C2CD4A	0.712081	4.32233	6.6625	8.70936e-11	1.98116e-09	14.0309
CTGF	0.759453	6.58385	6.66197	8.73758e-11	1.98475e-09	14.0278
IRAK3	0.698187	4.62665	6.64936	9.44047e-11	2.13832e-09	13.9528
DHRS11	-0.981872	8.08319	-6.63667	1.02041e-10	2.28773e-09	13.8774
RAPGEFL1	-0.608234	6.62871	-6.62992	1.06342e-10	2.3663e-09	13.8374
LY96	0.90661	5.69184	6.62878	1.07085e-10	2.37164e-09	13.8306
ACOX2	-0.702351	6.08476	-6.60298	1.2536e-10	2.74209e-09	13.6779
GIP	1.02922	5.25817	6.59525	1.31404e-10	2.86133e-09	13.6323
ALDOC	-0.738549	6.53942	-6.5952	1.31447e-10	2.86133e-09	13.632
ZG16B	0.703862	6.63722	6.59206	1.33987e-10	2.90688e-09	13.6135
MT1E	-0.588558	9.18698	-6.58702	1.3816e-10	2.98928e-09	13.5837
FLJ32255	0.59397	5.37201	6.57657	1.47226e-10	3.16581e-09	13.5222
CCL4	0.887867	6.18084	6.56977	1.53439e-10	3.27118e-09	13.4821
SELP	0.70532	5.21574	6.5574	1.65406e-10	3.50739e-09	13.4094
CATSPERB	0.592233	4.16858	6.55179	1.7113e-10	3.60482e-09	13.3764
HMGCS2	-1.14846	6.26384	-6.53667	1.8754e-10	3.91429e-09	13.2877
SERPING1	0.766859	6.37025	6.53395	1.90644e-10	3.96869e-09	13.2718
GDPD2	-0.639474	6.72128	-6.53074	1.94382e-10	4.03725e-09	13.253
ACSL1	0.910965	6.0059	6.51909	2.08558e-10	4.28607e-09	13.1849
FIBIN	0.619037	4.35249	6.51351	2.15704e-10	4.42109e-09	13.1522
G6PC	-1.48936	5.31818	-6.49112	2.46875e-10	4.97682e-09	13.0215
OCLN	-0.605648	7.22339	-6.47023	2.7989e-10	5.56499e-09	12.9
PRR15	-0.833513	7.34373	-6.46087	2.96071e-10	5.87207e-09	12.8456
IGSF6	0.774299	6.76495	6.44032	3.34845e-10	6.58377e-09	12.7265
CAPN13	-0.70209	5.95243	-6.43766	3.40222e-10	6.66484e-09	12.711
FGFR3	-0.679595	5.93497	-6.43274	3.50368e-10	6.83838e-09	12.6826
CDKN2B	-0.784746	6.6042	-6.41998	3.78105e-10	7.30023e-09	12.6089
AGXT2	-0.649541	4.20805	-6.41878	3.80826e-10	7.34299e-09	12.6019
NEURL1B	-0.76819	7.05011	-6.41722	3.84389e-10	7.40275e-09	12.5929
PDE4B	0.793772	5.29442	6.41354	3.9291e-10	7.54862e-09	12.5717
SLAMF7	0.737458	7.42241	6.40636	4.10103e-10	7.85403e-09	12.5302
RETSAT	-0.622214	7.62667	-6.40562	4.11899e-10	7.87547e-09	12.526
COL15A1	0.888612	5.72713	6.40539	4.12474e-10	7.87701e-09	12.5247
ADAMTS1	0.724409	5.45426	6.39331	4.43237e-10	8.35476e-09	12.4551
RUNDC3B	-0.743433	5.8116	-6.3933	4.43254e-10	8.35476e-09	12.455
TNFAIP2	0.657635	5.78529	6.3785	4.83999e-10	9.0585e-09	12.3699
MRAP2	0.602595	5.53174	6.36255	5.32036e-10	9.83113e-09	12.2784
FMO5	-0.824096	6.79764	-6.34227	5.99869e-10	1.08576e-08	12.1623
BCL6	0.709182	6.37856	6.33153	6.39174e-10	1.15167e-08	12.1009
ATF3	0.735816	6.29662	6.27812	8.75187e-10	1.54378e-08	11.797
MCAM	0.602269	5.07682	6.26635	9.37721e-10	1.6468e-08	11.7302
ZAK	0.589053	5.98302	6.26539	9.4299e-10	1.65423e-08	11.7248
ANXA13	-0.860294	7.30218	-6.26388	9.51369e-10	1.66526e-08	11.7163
HSD3B1	-1.09723	4.7946	-6.25462	1.00433e-09	1.7522e-08	11.6639
BEST4	-0.71061	4.75491	-6.25206	1.01947e-09	1.77279e-08	11.6494
FBN1	0.663313	5.95906	6.24555	1.05898e-09	1.82557e-08	11.6127
GPR110	0.633619	3.87185	6.22857	1.16926e-09	1.98903e-08	11.5169
LUM	0.699435	8.40761	6.21927	1.23439e-09	2.08956e-08	11.4645
FZD7	-0.609356	5.36597	-6.20524	1.33936e-09	2.24107e-08	11.3856
MMP12	1.32506	7.7807	6.20342	1.35358e-09	2.26012e-08	11.3754
CCR1	0.635426	5.59599	6.18676	1.49103e-09	2.46383e-08	11.282
TFPI2	1.06855	4.07342	6.17242	1.62018e-09	2.66344e-08	11.2017
CYP2J2	-0.964885	7.7355	-6.16962	1.64663e-09	2.70414e-08	11.1861
TAGLN	0.63214	6.84585	6.14653	1.88159e-09	3.0478e-08	11.0572
TFF2	1.07339	5.31079	6.13364	2.02667e-09	3.25124e-08	10.9854
CYP4F12	-0.652904	7.32531	-6.1334	2.02944e-09	3.25241e-08	10.9841
BCL2A1	1.05989	6.33848	6.12759	2.09846e-09	3.34497e-08	10.9518
LILRA5	0.5911	4.07698	6.12752	2.0994e-09	3.34497e-08	10.9514
TPM2	0.639758	6.61388	6.12462	2.13473e-09	3.39047e-08	10.9353
SLC26A2	-0.861934	7.86754	-6.11381	2.27155e-09	3.5899e-08	10.8753
EGFL6	0.778137	3.9867	6.10727	2.35842e-09	3.69788e-08	10.839
MGP	0.809429	5.93898	6.09669	2.50606e-09	3.89489e-08	10.7804
HSD11B2	-0.800633	8.0889	-6.09229	2.57006e-09	3.98272e-08	10.756
EDN2	-0.637059	5.78585	-6.07888	2.77498e-09	4.26299e-08	10.682
MMP7	0.860045	3.71017	6.06333	3.03277e-09	4.61896e-08	10.5962
ABCB1	-0.990381	7.80683	-6.03997	3.46466e-09	5.18755e-08	10.4677
TPH1	-0.762893	5.06793	-6.01153	4.07197e-09	5.95157e-08	10.3118
PIGZ	-0.813823	5.99931	-5.99759	4.40633e-09	6.38177e-08	10.2356
COL3A1	0.747307	8.6834	5.98547	4.71886e-09	6.779e-08	10.1695
SLC16A9	-0.783513	4.87612	-5.98107	4.83778e-09	6.92489e-08	10.1455
FMO1	-1.15129	5.69917	-5.95776	5.51693e-09	7.78645e-08	10.0188
BHLHE22	0.594913	4.56888	5.93505	6.26817e-09	8.70663e-08	9.89564
PRLR	-0.652832	5.86133	-5.92625	6.58518e-09	9.07583e-08	9.84806
SLC39A5	-0.650403	7.42751	-5.92371	6.67955e-09	9.19793e-08	9.83434
KLF5	-0.687472	8.94928	-5.90193	7.54527e-09	1.02572e-07	9.71682
ANXA3	0.744321	6.39376	5.8868	8.20997e-09	1.10292e-07	9.63542
IL13RA2	1.05158	3.88672	5.88227	8.41979e-09	1.12541e-07	9.61109
CES2	-0.722122	9.58579	-5.88113	8.47327e-09	1.13067e-07	9.60499
EPHX2	-0.707707	7.30836	-5.88066	8.49568e-09	1.13135e-07	9.60244
CSTA	0.879834	6.39397	5.8734	8.8462e-09	1.17453e-07	9.56347
MALL	-0.689027	9.71986	-5.86957	9.03676e-09	1.19288e-07	9.54292
MUC4	1.02332	6.68262	5.86913	9.05886e-09	1.19481e-07	9.54057
FMO4	-0.590309	5.97878	-5.86649	9.19266e-09	1.20946e-07	9.52644
PLA2G7	0.81871	6.56464	5.84638	1.02789e-08	1.33584e-07	9.41879
SERPINA3	0.988753	5.41678	5.84119	1.05786e-08	1.36921e-07	9.39109
TUBAL3	-0.942355	7.66865	-5.83573	1.09038e-08	1.40106e-07	9.36191
CHRDL2	0.618976	4.48677	5.82447	1.16042e-08	1.47914e-07	9.30193
PCDH7	0.587282	4.90593	5.80748	1.27459e-08	1.60036e-07	9.2115
IL1R1	0.596922	6.59516	5.80475	1.29393e-08	1.62082e-07	9.197
TRHDE	-0.724668	5.05938	-5.80345	1.30322e-08	1.62989e-07	9.19011
DSP	-0.709758	8.31614	-5.79978	1.32981e-08	1.66055e-07	9.17064
VNN2	0.81705	6.00468	5.79641	1.35479e-08	1.68909e-07	9.15272
SOAT2	-0.640431	4.92661	-5.79183	1.38939e-08	1.72548e-07	9.12843
ABCG2	-1.05379	8.33746	-5.78666	1.42941e-08	1.76967e-07	9.10107
EFNA1	-0.626164	7.42082	-5.782	1.46652e-08	1.80441e-07	9.07638
LRRC19	-0.959684	8.53137	-5.77644	1.51206e-08	1.85757e-07	9.04693
LGALS2	-0.745102	8.53471	-5.77275	1.54299e-08	1.88829e-07	9.02742
SSTR1	-0.647495	5.05543	-5.76839	1.58029e-08	1.92803e-07	9.00442
EGR1	0.74427	7.12762	5.76452	1.61423e-08	1.96493e-07	8.98395
ICAM1	0.601127	5.83845	5.76409	1.61803e-08	1.96654e-07	8.98169
TINAG	-0.706296	6.01518	-5.75386	1.71129e-08	2.06573e-07	8.92772
SCIN	-0.905176	7.79567	-5.74182	1.82779e-08	2.18977e-07	8.86431
CYP4F2	-1.05544	7.32107	-5.7215	2.04221e-08	2.42264e-07	8.75751
ANXA10	1.17751	3.99279	5.72139	2.04343e-08	2.42264e-07	8.75693
VIL1	-0.85291	8.45089	-5.70163	2.27543e-08	2.66402e-07	8.65341
NAT8B	-1.01436	5.4969	-5.694	2.37175e-08	2.76664e-07	8.61351
CLIC6	0.589598	5.10464	5.6735	2.65059e-08	3.04513e-07	8.50654
MEP1A	-1.05204	9.71985	-5.66618	2.75764e-08	3.15221e-07	8.46844
RGS1	0.645779	6.64601	5.65439	2.93901e-08	3.33562e-07	8.40715
SPARC	0.693962	7.12654	5.62116	3.51518e-08	3.89258e-07	8.23494
ABCA8	-0.692942	4.9686	-5.61092	3.71384e-08	4.09833e-07	8.18207
FAP	0.706726	4.27549	5.60637	3.80548e-08	4.19076e-07	8.15863
CTHRC1	0.908069	5.47443	5.60289	3.87718e-08	4.24917e-07	8.14068
CYP1B1	0.679358	4.68178	5.60268	3.88154e-08	4.25104e-07	8.1396
COL7A1	0.590113	5.32245	5.59466	4.05204e-08	4.4105e-07	8.09826
P2RY13	0.616009	4.86742	5.57934	4.39794e-08	4.7481e-07	8.0195
SLC17A4	-0.727519	6.35848	-5.55798	4.92858e-08	5.27103e-07	7.90999
SATB2	-0.675204	6.16307	-5.54066	5.40417e-08	5.71452e-07	7.82145
COL12A1	0.679533	5.77658	5.5333	5.61938e-08	5.90683e-07	7.78392
PLEK	0.783069	6.50849	5.53208	5.65594e-08	5.94135e-07	7.77769
GNLY	0.715597	6.04342	5.51782	6.1e-08	6.3534e-07	7.70506
EDN3	-0.755469	7.43728	-5.51359	6.23819e-08	6.48885e-07	7.68354
ACTG2	0.755446	6.60671	5.51037	6.34541e-08	6.57038e-07	7.66716
CLDN18	0.915333	4.50496	5.47824	7.51745e-08	7.6401e-07	7.50434
GRAMD1C	-0.73369	6.20847	-5.46791	7.93725e-08	8.03093e-07	7.45215
NR4A2	0.622017	4.71477	5.46232	8.17353e-08	8.24384e-07	7.42398
KLK10	0.64741	4.25287	5.44212	9.08708e-08	9.05075e-07	7.32225
CDHR5	-0.825365	8.32318	-5.41067	1.07094e-07	1.04768e-06	7.16456
IL6	0.840989	4.1924	5.40979	1.07586e-07	1.05185e-06	7.16016
HSD17B2	-0.87761	8.5024	-5.39714	1.14905e-07	1.11861e-06	7.09699
TMEM37	-0.752972	7.26349	-5.38445	1.22742e-07	1.18406e-06	7.03368
C1S	0.685681	7.69	5.36934	1.32741e-07	1.26976e-06	6.95855
LAMP3	0.870429	5.42839	5.3571	1.41423e-07	1.34394e-06	6.89777
TNIP3	0.607184	3.90271	5.33933	1.55008e-07	1.46258e-06	6.80979
HSPA6	0.619185	5.54432	5.33653	1.57257e-07	1.4803e-06	6.79598
XK	-0.596268	7.02001	-5.32104	1.70309e-07	1.59002e-06	6.71952
TMEM158	0.732436	4.96734	5.31478	1.75881e-07	1.63533e-06	6.68865
ISX	-0.769377	7.44936	-5.29524	1.94423e-07	1.78587e-06	6.59256
SLC13A1	-1.40931	5.26817	-5.29119	1.98491e-07	1.81696e-06	6.57271
DDC	-0.814134	8.29231	-5.27124	2.19799e-07	1.99824e-06	6.47498
IGFBP7	0.589096	7.67355	5.24179	2.5534e-07	2.27976e-06	6.33137
NPC1L1	0.745317	4.49921	5.24037	2.57189e-07	2.2937e-06	6.32446
UGT2A3	-1.12673	6.94823	-5.22026	2.84797e-07	2.52439e-06	6.22679
CLRN3	-0.783688	9.34693	-5.21814	2.87876e-07	2.54884e-06	6.21649
TMEM200A	0.629621	6.2689	5.21207	2.96839e-07	2.62238e-06	6.18713
CHST15	0.606855	5.90897	5.19937	3.16501e-07	2.78221e-06	6.12571
A1CF	-0.683268	7.95311	-5.16301	3.80038e-07	3.26689e-06	5.95057
SNX10	0.718468	5.48217	5.15686	3.91936e-07	3.3529e-06	5.92107
SLC2A3	0.681797	5.56755	5.13076	4.46591e-07	3.76193e-06	5.79615
SELE	0.75822	3.40386	5.11048	4.94101e-07	4.11863e-06	5.69944
SLPI	0.74477	5.72466	5.0743	5.91231e-07	4.84469e-06	5.52782
BASP1	0.741498	6.86034	5.07349	5.93591e-07	4.86153e-06	5.52401
PKIB	-0.762182	7.09529	-5.04212	6.92958e-07	5.58076e-06	5.37607
TAGAP	0.621403	5.67174	5.00155	8.45531e-07	6.68791e-06	5.18594
IGDCC4	0.634387	4.84825	4.99712	8.64007e-07	6.81715e-06	5.16529
CSF3R	0.678125	5.75715	4.98121	9.33739e-07	7.29157e-06	5.09117
AREG	0.717161	5.11235	4.96665	1.00232e-06	7.76253e-06	5.02349
CCL23	-0.59422	4.47117	-4.96115	1.02947e-06	7.9419e-06	4.99798
PRKG2	-0.645791	4.91267	-4.95336	1.06913e-06	8.21265e-06	4.96189
ERBB3	-0.610948	7.39664	-4.93805	1.15143e-06	8.78501e-06	4.89112
TDO2	0.72559	4.9	4.92373	1.2339e-06	9.30294e-06	4.82511
PGC	0.829478	5.06358	4.87187	1.58308e-06	1.15685e-05	4.58742
AMN	-0.693429	6.48797	-4.85378	1.72599e-06	1.24819e-05	4.50502
IYD	-0.691381	6.20244	-4.79914	2.23721e-06	1.56536e-05	4.25782
GKN2	0.669758	4.3922	4.79063	2.32897e-06	1.62315e-05	4.21954
CLDN2	0.636875	6.25429	4.7659	2.6165e-06	1.79298e-05	4.1087
RARRES1	0.675435	8.38297	4.76521	2.625e-06	1.79804e-05	4.10561
MYO1A	-0.707527	8.66413	-4.73859	2.9739e-06	2.00515e-05	3.98683
AKR1B10	-0.789822	8.98842	-4.72912	3.1085e-06	2.08796e-05	3.94471
PPBP	0.596846	3.49103	4.71408	3.33427e-06	2.22461e-05	3.878
FOS	0.598502	7.40174	4.71137	3.3766e-06	2.25003e-05	3.866
CHN2	-0.649695	7.18309	-4.70862	3.42008e-06	2.27331e-05	3.85383
RNF128	-0.765805	8.44497	-4.69328	3.67276e-06	2.42208e-05	3.78604
CLC	0.690016	5.78896	4.68953	3.73723e-06	2.45849e-05	3.7695
CEACAM6	0.832225	8.87889	4.67401	4.01568e-06	2.61263e-05	3.70117
NPY6R	-0.707427	6.10864	-4.6003	5.63417e-06	3.54129e-05	3.37943
TNFRSF17	0.666689	6.25265	4.59042	5.89374e-06	3.68411e-05	3.33667
GUCY2C	-0.639165	8.06267	-4.57609	6.2909e-06	3.89572e-05	3.27476
EGR3	0.622059	4.4587	4.55664	6.87103e-06	4.19249e-05	3.19106
SLC23A1	-1.03033	6.82118	-4.55599	6.89132e-06	4.20226e-05	3.18826
ADH1C	-0.688501	8.74672	-4.55392	6.95608e-06	4.2385e-05	3.17938
CHMP4C	-0.623486	6.95293	-4.53832	7.46433e-06	4.52399e-05	3.11249
ARL14	-0.701706	7.56898	-4.51275	8.37518e-06	5.00752e-05	3.0033
FABP1	-0.855457	10.9117	-4.44864	1.11516e-05	6.43589e-05	2.732
SLC28A1	-0.603916	5.64908	-4.42763	1.22396e-05	6.99134e-05	2.64386
G0S2	0.722808	6.79176	4.3798	1.51081e-05	8.43533e-05	2.44463
PTPRR	-0.658448	5.61696	-4.37401	1.54962e-05	8.63392e-05	2.42063
SLC3A1	-0.804749	7.94737	-4.37211	1.56257e-05	8.68787e-05	2.41276
VNN1	0.729798	7.84523	4.35428	1.68913e-05	9.30073e-05	2.33913
SPP1	0.683002	4.25413	4.35367	1.69367e-05	9.3225e-05	2.33659
FLVCR1	-0.664567	6.95946	-4.32287	1.93636e-05	0.00010474	2.21003
CPA2	0.599343	5.60535	4.30749	2.06966e-05	0.000111145	2.14714
CSF2RB	0.667782	6.61519	4.2816	2.31415e-05	0.000122637	2.04171
SLC17A8	-0.978242	5.05603	-4.27194	2.41218e-05	0.000127324	2.00255
CEACAM5	0.706029	8.62908	4.24563	2.69987e-05	0.000140969	1.89624
SPINK1	0.685649	10.1759	4.21978	3.01427e-05	0.000155351	1.79236
THBS2	0.64053	5.00293	4.18601	3.47768e-05	0.000176552	1.65758
NAALADL1	-0.677696	7.22526	-4.16728	3.76336e-05	0.000189069	1.58321
CR2	-0.710093	4.78623	-4.16684	3.77024e-05	0.000189355	1.58149
SLC5A12	-1.1267	6.12837	-4.15051	4.0378e-05	0.00020102	1.51694
CDH17	-0.612782	9.68655	-4.13258	4.35246e-05	0.000215141	1.44631
MOGAT2	-0.612449	7.70705	-4.09324	5.12657e-05	0.000248173	1.29233
ASPA	-0.596541	6.37338	-4.05142	6.09214e-05	0.000289364	1.13016
CYP3A4	-0.891564	8.34206	-4.04181	6.33726e-05	0.000299419	1.09312
CDH1	-0.585213	9.33056	-4.02774	6.71308e-05	0.0003154	1.03902
TMPRSS15	0.702342	5.54726	4.00821	7.26996e-05	0.000337585	0.964226
SLC13A2	-0.699973	6.46377	-4.00206	7.45439e-05	0.000344744	0.940719
CYP4F11	-0.623324	4.81121	-4.00096	7.48762e-05	0.00034608	0.936546
DEPDC7	-0.659517	5.9845	-3.99873	7.5559e-05	0.000348401	0.92803
PROM1	-0.593937	7.84937	-3.99374	7.71059e-05	0.000354434	0.909019
SLC26A3	-0.82555	8.44315	-3.98469	7.99905e-05	0.000366531	0.87457
ZG16	-0.861656	10.0443	-3.97502	8.31831e-05	0.000379525	0.837872
REG1A	0.932138	11.0366	3.9602	8.83153e-05	0.000401104	0.78175
PTGDS	0.629506	7.483	3.95917	8.86814e-05	0.000402194	0.777873
REG4	0.680752	9.35852	3.88357	0.000119993	0.000526094	0.494744
SLC5A11	-0.587224	6.30455	-3.85539	0.000134139	0.000580139	0.390535
SLC6A4	-0.915206	6.35493	-3.84163	0.00014161	0.000608985	0.339877
HLA-DRB4	0.760906	6.7958	3.81603	0.000156566	0.000665581	0.246099
ENPP3	-0.6244	6.39776	-3.70955	0.000236291	0.000957533	-0.13765
SULT2A1	-0.922847	5.47666	-3.67507	0.000269418	0.0010735	-0.259728
EPCAM	-0.59981	10.7941	-3.65099	0.000295091	0.00115813	-0.344345
SLC10A2	-1.1539	7.84579	-3.63487	0.000313548	0.00122275	-0.400709
DNASE1	-0.629072	6.69782	-3.63126	0.000317834	0.00123735	-0.413321
APOA1	-1.12563	8.51103	-3.59541	0.000363411	0.00139436	-0.537706
AGR3	-0.587723	9.15597	-3.53572	0.000453152	0.00169068	-0.742248
CLCA4	0.85304	7.40442	3.38612	0.000777439	0.00271151	-1.24075
CPO	-1.00168	7.55047	-3.3299	0.000947561	0.00321212	-1.42283
SLC6A19	-0.615758	7.36505	-3.30485	0.00103397	0.00346236	-1.503
HEPACAM2	-0.588054	7.90341	-3.29609	0.0010659	0.00355527	-1.53092
GREM1	0.782554	6.36851	3.28796	0.00109632	0.00364498	-1.55675
SPINK4	0.589493	10.7822	3.26012	0.00120677	0.00396711	-1.64478
SELL	0.58886	5.51045	3.2331	0.00132376	0.00430089	-1.72954
SUSD2	-0.609659	6.86697	-3.19267	0.00151852	0.00486428	-1.8551
NTS	-0.792437	7.3396	-3.12716	0.00189109	0.0059024	-2.05536
DPEP1	-0.656523	7.96028	-3.10849	0.00201178	0.00622548	-2.11172
PDZK1	-0.675344	7.3607	-2.90241	0.00390322	0.0110825	-2.71226
SLC15A1	-0.621828	7.59607	-2.90102	0.00392025	0.0111212	-2.71618
CXCL13	-0.808852	5.90993	-2.80174	0.00532402	0.0144974	-2.99126
XPNPEP2	-0.674846	7.62711	-2.80138	0.00532985	0.0145083	-2.99224
MEP1B	-0.630551	8.71487	-2.64897	0.0083863	0.0213926	-3.39656
APOB	-0.756854	9.06951	-2.63017	0.008856	0.0224369	-3.4449
APOC3	-0.756697	8.23095	-2.53931	0.0114763	0.027905	-3.67394
CA2	0.650071	6.29909	2.41296	0.0162621	0.0374788	-3.97944

## Sheet: Table S2
Table S2. MR results of eQTL data with CD GWAS.
ID.Exposure	ID.Outcome	Outcome	Exposure	Method	Nsnp	Beta	SE	Pval	OR	OR_lci95	OR_uci95
eqtl-a-ENSG00000184281	finn-b-K11_CROHN	Crohn's disease	TSSC4	Inverse variance weighted	3	-0.677659	0.130173	1.93114e-07	0.507804	0.393451	0.655393
eqtl-a-ENSG00000126709	finn-b-K11_CROHN	Crohn's disease	IFI6	Inverse variance weighted	8	-0.530516	0.115935	4.74e-06	0.588301	0.46872	0.73839
eqtl-a-ENSG00000132530	finn-b-K11_CROHN	Crohn's disease	XAF1	Inverse variance weighted	5	-0.670067	0.147948	5.92462e-06	0.511674	0.382876	0.683801
eqtl-a-ENSG00000122861	finn-b-K11_CROHN	Crohn's disease	PLAU	Inverse variance weighted	3	-0.358774	0.0899926	6.69982e-05	0.698533	0.585576	0.833278
eqtl-a-ENSG00000186265	finn-b-K11_CROHN	Crohn's disease	BTLA	Inverse variance weighted	6	-0.615384	0.163448	0.000166535	0.540433	0.392295	0.744512
eqtl-a-ENSG00000225851	finn-b-K11_CROHN	Crohn's disease	HLA-S	Inverse variance weighted	3	0.306275	0.0820072	0.000187913	1.35836	1.15667	1.59522
eqtl-a-ENSG00000228078	finn-b-K11_CROHN	Crohn's disease	HLA-U	Inverse variance weighted	4	-0.390848	0.106647	0.000247461	0.676483	0.54888	0.833752
eqtl-a-ENSG00000160200	finn-b-K11_CROHN	Crohn's disease	CBS	Inverse variance weighted	4	0.24658	0.0683666	0.000310075	1.27964	1.11916	1.46313
eqtl-a-ENSG00000250535	finn-b-K11_CROHN	Crohn's disease	STK19B	Inverse variance weighted	4	0.429731	0.121239	0.000393359	1.53684	1.2118	1.94908
eqtl-a-ENSG00000006534	finn-b-K11_CROHN	Crohn's disease	ALDH3B1	Inverse variance weighted	5	-0.441997	0.125677	0.000436567	0.642751	0.502417	0.822283
eqtl-a-ENSG00000111275	finn-b-K11_CROHN	Crohn's disease	ALDH2	Inverse variance weighted	15	-0.205567	0.0597827	0.000584802	0.814186	0.724162	0.915401
eqtl-a-ENSG00000138646	finn-b-K11_CROHN	Crohn's disease	HERC5	Inverse variance weighted	6	-0.480424	0.140443	0.000624437	0.618521	0.469686	0.814521
eqtl-a-ENSG00000177465	finn-b-K11_CROHN	Crohn's disease	ACOT4	Inverse variance weighted	4	-0.210267	0.0621273	0.000713183	0.810367	0.717461	0.915305
eqtl-a-ENSG00000251442	finn-b-K11_CROHN	Crohn's disease	LINC01094	Inverse variance weighted	5	-0.149371	0.0449357	0.000887005	0.861249	0.78864	0.940544
eqtl-a-ENSG00000079277	finn-b-K11_CROHN	Crohn's disease	MKNK1	Inverse variance weighted	3	0.261549	0.0786981	0.000889129	1.29894	1.11327	1.51558
eqtl-a-ENSG00000141698	finn-b-K11_CROHN	Crohn's disease	NT5C3B	Inverse variance weighted	13	0.0910584	0.0274088	0.000893016	1.09533	1.03804	1.15578
eqtl-a-ENSG00000162594	finn-b-K11_CROHN	Crohn's disease	IL23R	Inverse variance weighted	3	0.444186	0.133949	0.000912859	1.55922	1.19919	2.02734
eqtl-a-ENSG00000235821	finn-b-K11_CROHN	Crohn's disease	IFITM4P	Inverse variance weighted	3	0.290399	0.0903855	0.00131406	1.33696	1.1199	1.59609
eqtl-a-ENSG00000204625	finn-b-K11_CROHN	Crohn's disease	HCG9	Inverse variance weighted	3	0.549436	0.17165	0.00136997	1.73228	1.23739	2.4251
eqtl-a-ENSG00000137959	finn-b-K11_CROHN	Crohn's disease	IFI44L	Inverse variance weighted	7	-0.4146	0.129604	0.00137918	0.660604	0.512413	0.851653
eqtl-a-ENSG00000204632	finn-b-K11_CROHN	Crohn's disease	HLA-G	Inverse variance weighted	10	0.246128	0.0775408	0.00150263	1.27906	1.09872	1.489
eqtl-a-ENSG00000116983	finn-b-K11_CROHN	Crohn's disease	HPCAL4	Inverse variance weighted	7	0.186363	0.0609947	0.00224761	1.20486	1.0691	1.35786
eqtl-a-ENSG00000177370	finn-b-K11_CROHN	Crohn's disease	TIMM22	Inverse variance weighted	4	0.237534	0.0786001	0.00251061	1.26812	1.08706	1.47933
eqtl-a-ENSG00000119922	finn-b-K11_CROHN	Crohn's disease	IFIT2	Inverse variance weighted	5	-0.514839	0.171634	0.00270299	0.597597	0.426885	0.836577
eqtl-a-ENSG00000204642	finn-b-K11_CROHN	Crohn's disease	HLA-F	Inverse variance weighted	9	-0.201408	0.0676051	0.00289016	0.817579	0.716115	0.933418
eqtl-a-ENSG00000243753	finn-b-K11_CROHN	Crohn's disease	HLA-L	Inverse variance weighted	5	0.3423	0.114951	0.0029033	1.40818	1.12412	1.76404
eqtl-a-ENSG00000142961	finn-b-K11_CROHN	Crohn's disease	MOB3C	Inverse variance weighted	6	0.225862	0.076003	0.00296112	1.2534	1.07993	1.45474
eqtl-a-ENSG00000244682	finn-b-K11_CROHN	Crohn's disease	FCGR2C	Inverse variance weighted	6	-0.303429	0.102364	0.00303452	0.738283	0.604072	0.902311
eqtl-a-ENSG00000131187	finn-b-K11_CROHN	Crohn's disease	F12	Inverse variance weighted	4	-0.59154	0.200444	0.00316602	0.553475	0.373659	0.819822
eqtl-a-ENSG00000177383	finn-b-K11_CROHN	Crohn's disease	MAGEF1	Inverse variance weighted	3	-0.267182	0.0913211	0.00343633	0.765534	0.640074	0.915584
eqtl-a-ENSG00000197965	finn-b-K11_CROHN	Crohn's disease	MPZL1	Inverse variance weighted	11	0.16358	0.0560156	0.00349746	1.17772	1.05526	1.31439
eqtl-a-ENSG00000211710	finn-b-K11_CROHN	Crohn's disease	TRBV4-1	Inverse variance weighted	5	0.214831	0.0736884	0.00355232	1.23965	1.07294	1.43227
eqtl-a-ENSG00000166401	finn-b-K11_CROHN	Crohn's disease	SERPINB8	Inverse variance weighted	4	0.130472	0.0450804	0.00380122	1.13937	1.04301	1.24462
eqtl-a-ENSG00000121281	finn-b-K11_CROHN	Crohn's disease	ADCY7	Inverse variance weighted	3	-0.20409	0.0709539	0.00402274	0.815389	0.709525	0.937048
eqtl-a-ENSG00000198133	finn-b-K11_CROHN	Crohn's disease	TMEM229B	Inverse variance weighted	3	-0.251372	0.087804	0.00419814	0.777733	0.654772	0.923785
eqtl-a-ENSG00000096996	finn-b-K11_CROHN	Crohn's disease	IL12RB1	Inverse variance weighted	3	-0.303805	0.106123	0.0041997	0.738004	0.599411	0.908642
eqtl-a-ENSG00000105618	finn-b-K11_CROHN	Crohn's disease	PRPF31	Inverse variance weighted	3	0.217378	0.0761945	0.0043318	1.24281	1.0704	1.44299
eqtl-a-ENSG00000166548	finn-b-K11_CROHN	Crohn's disease	TK2	Inverse variance weighted	3	-0.231769	0.0812412	0.00433285	0.793129	0.676379	0.930032
eqtl-a-ENSG00000154743	finn-b-K11_CROHN	Crohn's disease	TSEN2	Inverse variance weighted	4	-0.178854	0.062747	0.00436646	0.836228	0.739458	0.945662
eqtl-a-ENSG00000214174	finn-b-K11_CROHN	Crohn's disease	AMZ2P1	Inverse variance weighted	3	-0.194756	0.0684886	0.00446041	0.823036	0.719648	0.941277
eqtl-a-ENSG00000073605	finn-b-K11_CROHN	Crohn's disease	GSDMB	Inverse variance weighted	5	-0.126661	0.0447728	0.00466972	0.881032	0.807013	0.961841
eqtl-a-ENSG00000184227	finn-b-K11_CROHN	Crohn's disease	ACOT1	Inverse variance weighted	3	-0.288383	0.102514	0.00490656	0.749474	0.613048	0.91626
eqtl-a-ENSG00000165689	finn-b-K11_CROHN	Crohn's disease	ENTR1	Inverse variance weighted	3	-0.210484	0.0756847	0.00541809	0.810192	0.698496	0.939749
eqtl-a-ENSG00000153094	finn-b-K11_CROHN	Crohn's disease	BCL2L11	Inverse variance weighted	4	0.395587	0.143307	0.00577275	1.48526	1.12154	1.96692
eqtl-a-ENSG00000178035	finn-b-K11_CROHN	Crohn's disease	IMPDH2	Inverse variance weighted	3	-0.708393	0.257007	0.00584558	0.492435	0.297564	0.814925
eqtl-a-ENSG00000128284	finn-b-K11_CROHN	Crohn's disease	APOL3	Inverse variance weighted	3	-0.517672	0.187863	0.0058588	0.595906	0.41235	0.861173
eqtl-a-ENSG00000160991	finn-b-K11_CROHN	Crohn's disease	ORAI2	Inverse variance weighted	3	-0.138777	0.0504306	0.00592594	0.870422	0.788501	0.960853
eqtl-a-ENSG00000009790	finn-b-K11_CROHN	Crohn's disease	TRAF3IP3	Inverse variance weighted	3	0.206113	0.0750557	0.00603007	1.22889	1.06078	1.42365
eqtl-a-ENSG00000214226	finn-b-K11_CROHN	Crohn's disease	C17orf67	Inverse variance weighted	4	0.188179	0.0688649	0.00628407	1.20705	1.05464	1.38148
eqtl-a-ENSG00000135362	finn-b-K11_CROHN	Crohn's disease	PRR5L	Inverse variance weighted	6	-0.180071	0.0661489	0.00648479	0.835211	0.73365	0.950831
eqtl-a-ENSG00000143418	finn-b-K11_CROHN	Crohn's disease	CERS2	Inverse variance weighted	3	-0.289282	0.106409	0.00655629	0.748801	0.607839	0.922452
eqtl-a-ENSG00000134321	finn-b-K11_CROHN	Crohn's disease	RSAD2	Inverse variance weighted	7	-0.482384	0.17957	0.00722411	0.61731	0.434161	0.87772
eqtl-a-ENSG00000102710	finn-b-K11_CROHN	Crohn's disease	SUPT20H	Inverse variance weighted	3	-0.234664	0.0873923	0.00724896	0.790836	0.666341	0.938591
eqtl-a-ENSG00000154229	finn-b-K11_CROHN	Crohn's disease	PRKCA	Inverse variance weighted	5	0.240411	0.0900962	0.00762181	1.27177	1.0659	1.5174
eqtl-a-ENSG00000163875	finn-b-K11_CROHN	Crohn's disease	MEAF6	Inverse variance weighted	4	-0.143987	0.0541858	0.00787746	0.865899	0.778652	0.962922
eqtl-a-ENSG00000185324	finn-b-K11_CROHN	Crohn's disease	CDK10	Inverse variance weighted	6	-0.177357	0.0669563	0.00807659	0.83748	0.734481	0.954925
eqtl-a-ENSG00000173221	finn-b-K11_CROHN	Crohn's disease	GLRX	Inverse variance weighted	4	-0.214118	0.0811168	0.00829982	0.807253	0.688592	0.946363
eqtl-a-ENSG00000107521	finn-b-K11_CROHN	Crohn's disease	HPS1	Inverse variance weighted	12	-0.15541	0.058998	0.00843447	0.856064	0.762581	0.961006
eqtl-a-ENSG00000151726	finn-b-K11_CROHN	Crohn's disease	ACSL1	Inverse variance weighted	4	-0.457288	0.174276	0.00869229	0.632998	0.449837	0.890737
eqtl-a-ENSG00000183762	finn-b-K11_CROHN	Crohn's disease	KREMEN1	Inverse variance weighted	5	-0.162874	0.0621078	0.00873005	0.849698	0.752311	0.959692
eqtl-a-ENSG00000076662	finn-b-K11_CROHN	Crohn's disease	ICAM3	Inverse variance weighted	3	0.218856	0.0835673	0.00882074	1.24465	1.05661	1.46616
eqtl-a-ENSG00000185730	finn-b-K11_CROHN	Crohn's disease	ZNF696	Inverse variance weighted	4	-0.171186	0.0654048	0.00886212	0.842665	0.741278	0.957919
eqtl-a-ENSG00000134755	finn-b-K11_CROHN	Crohn's disease	DSC2	Inverse variance weighted	14	-0.235504	0.0905275	0.00928269	0.790173	0.661704	0.943584
eqtl-a-ENSG00000162929	finn-b-K11_CROHN	Crohn's disease	SANBR	Inverse variance weighted	5	0.148727	0.0571889	0.00930546	1.16036	1.03732	1.29799
eqtl-a-ENSG00000078401	finn-b-K11_CROHN	Crohn's disease	EDN1	Inverse variance weighted	3	-0.357805	0.138079	0.00956118	0.699209	0.533424	0.916521
eqtl-a-ENSG00000132514	finn-b-K11_CROHN	Crohn's disease	CLEC10A	Inverse variance weighted	11	0.145422	0.0563382	0.00984469	1.15653	1.03562	1.29155
eqtl-a-ENSG00000057608	finn-b-K11_CROHN	Crohn's disease	GDI2	Inverse variance weighted	4	-0.186787	0.072431	0.00991363	0.82962	0.719821	0.956167
eqtl-a-ENSG00000183734	finn-b-K11_CROHN	Crohn's disease	ASCL2	Inverse variance weighted	5	-0.182681	0.0709655	0.0100467	0.833034	0.724863	0.957348
eqtl-a-ENSG00000145949	finn-b-K11_CROHN	Crohn's disease	MYLK4	Inverse variance weighted	3	-0.22985	0.0893373	0.0100868	0.794652	0.667009	0.946722
eqtl-a-ENSG00000183386	finn-b-K11_CROHN	Crohn's disease	FHL3	Inverse variance weighted	5	-0.172206	0.0670166	0.0101815	0.841806	0.738187	0.95997
eqtl-a-ENSG00000118046	finn-b-K11_CROHN	Crohn's disease	STK11	Inverse variance weighted	4	-0.225076	0.0876842	0.0102612	0.798455	0.672376	0.948176
eqtl-a-ENSG00000187796	finn-b-K11_CROHN	Crohn's disease	CARD9	Inverse variance weighted	6	0.131658	0.0513674	0.0103749	1.14072	1.03146	1.26155
eqtl-a-ENSG00000170043	finn-b-K11_CROHN	Crohn's disease	TRAPPC1	Inverse variance weighted	3	-0.562839	0.220066	0.01054	0.569589	0.370031	0.876771
eqtl-a-ENSG00000068745	finn-b-K11_CROHN	Crohn's disease	IP6K2	Inverse variance weighted	3	-0.226648	0.0886494	0.0105676	0.797201	0.670051	0.948479
eqtl-a-ENSG00000143457	finn-b-K11_CROHN	Crohn's disease	GOLPH3L	Inverse variance weighted	3	-0.516248	0.201947	0.0105777	0.596755	0.401694	0.886538
eqtl-a-ENSG00000167074	finn-b-K11_CROHN	Crohn's disease	TEF	Inverse variance weighted	5	0.187409	0.0733917	0.0106633	1.20612	1.04452	1.39272
eqtl-a-ENSG00000115232	finn-b-K11_CROHN	Crohn's disease	ITGA4	Inverse variance weighted	4	0.125422	0.0492112	0.0108141	1.13363	1.02939	1.24842
eqtl-a-ENSG00000242550	finn-b-K11_CROHN	Crohn's disease	SERPINB10	Inverse variance weighted	4	-0.133225	0.0523768	0.010972	0.875268	0.789873	0.969896
eqtl-a-ENSG00000180573	finn-b-K11_CROHN	Crohn's disease	H2AC6	Inverse variance weighted	5	0.317289	0.125092	0.0111984	1.3734	1.07477	1.755
eqtl-a-ENSG00000225948	finn-b-K11_CROHN	Crohn's disease	LINC02648	Inverse variance weighted	3	0.182378	0.072072	0.0113903	1.20007	1.04197	1.38215
eqtl-a-ENSG00000075240	finn-b-K11_CROHN	Crohn's disease	GRAMD4	Inverse variance weighted	3	0.207462	0.0821066	0.0115125	1.23055	1.04763	1.44541
eqtl-a-ENSG00000077514	finn-b-K11_CROHN	Crohn's disease	POLD3	Inverse variance weighted	3	-0.454872	0.180152	0.011572	0.634529	0.445762	0.903234
eqtl-a-ENSG00000076944	finn-b-K11_CROHN	Crohn's disease	STXBP2	Inverse variance weighted	3	-0.277064	0.109996	0.0117735	0.758006	0.611002	0.940379
eqtl-a-ENSG00000180011	finn-b-K11_CROHN	Crohn's disease	PTGR3	Inverse variance weighted	3	0.156029	0.0622604	0.012208	1.16886	1.03458	1.32056
eqtl-a-ENSG00000239961	finn-b-K11_CROHN	Crohn's disease	LILRA4	Inverse variance weighted	6	-0.27114	0.109205	0.013033	0.762509	0.615586	0.9445
eqtl-a-ENSG00000103202	finn-b-K11_CROHN	Crohn's disease	NME4	Inverse variance weighted	5	0.194613	0.0784117	0.0130671	1.21484	1.04177	1.41666
eqtl-a-ENSG00000113368	finn-b-K11_CROHN	Crohn's disease	LMNB1	Inverse variance weighted	4	0.308877	0.124761	0.0132958	1.36189	1.06646	1.73917
eqtl-a-ENSG00000117480	finn-b-K11_CROHN	Crohn's disease	FAAH	Inverse variance weighted	6	-0.168899	0.068334	0.0134485	0.844594	0.738722	0.96564
eqtl-a-ENSG00000168653	finn-b-K11_CROHN	Crohn's disease	NDUFS5	Inverse variance weighted	5	0.129695	0.0526921	0.0138403	1.13848	1.02677	1.26235
eqtl-a-ENSG00000160193	finn-b-K11_CROHN	Crohn's disease	WDR4	Inverse variance weighted	3	-0.190335	0.0773504	0.0138672	0.826682	0.710389	0.962012
eqtl-a-ENSG00000185215	finn-b-K11_CROHN	Crohn's disease	TNFAIP2	Inverse variance weighted	4	0.274926	0.112487	0.0145229	1.31643	1.05596	1.64116
eqtl-a-ENSG00000163947	finn-b-K11_CROHN	Crohn's disease	ARHGEF3	Inverse variance weighted	3	0.217974	0.0894681	0.0148371	1.24355	1.04354	1.48191
eqtl-a-ENSG00000010626	finn-b-K11_CROHN	Crohn's disease	LRRC23	Inverse variance weighted	3	0.172393	0.070799	0.0148933	1.18814	1.0342	1.36501
eqtl-a-ENSG00000148291	finn-b-K11_CROHN	Crohn's disease	SURF2	Inverse variance weighted	3	0.494627	0.204785	0.0157203	1.63989	1.09773	2.4498
eqtl-a-ENSG00000148180	finn-b-K11_CROHN	Crohn's disease	GSN	Inverse variance weighted	9	-0.146786	0.0608519	0.0158576	0.863479	0.766397	0.972859
eqtl-a-ENSG00000112394	finn-b-K11_CROHN	Crohn's disease	SLC16A10	Inverse variance weighted	5	0.463724	0.193321	0.0164521	1.58998	1.08852	2.32247
eqtl-a-ENSG00000106009	finn-b-K11_CROHN	Crohn's disease	BRAT1	Inverse variance weighted	4	-0.222271	0.0927711	0.016579	0.800698	0.667576	0.960367
eqtl-a-ENSG00000198189	finn-b-K11_CROHN	Crohn's disease	HSD17B11	Inverse variance weighted	5	0.183059	0.0764829	0.0166905	1.20088	1.03371	1.3951
eqtl-a-ENSG00000125089	finn-b-K11_CROHN	Crohn's disease	SH3TC1	Inverse variance weighted	4	0.197161	0.0823771	0.016693	1.21794	1.03635	1.43135
eqtl-a-ENSG00000124541	finn-b-K11_CROHN	Crohn's disease	RRP36	Inverse variance weighted	3	-0.453072	0.189578	0.0168529	0.635673	0.438391	0.921733
eqtl-a-ENSG00000256269	finn-b-K11_CROHN	Crohn's disease	HMBS	Inverse variance weighted	6	-0.16504	0.0690836	0.016895	0.84786	0.74049	0.970799
eqtl-a-ENSG00000173757	finn-b-K11_CROHN	Crohn's disease	STAT5B	Inverse variance weighted	4	0.333057	0.139593	0.0170369	1.39523	1.06126	1.8343
eqtl-a-ENSG00000075618	finn-b-K11_CROHN	Crohn's disease	FSCN1	Inverse variance weighted	8	-0.292862	0.122788	0.0170741	0.746125	0.586533	0.949141
eqtl-a-ENSG00000204872	finn-b-K11_CROHN	Crohn's disease	NAT8B	Inverse variance weighted	4	-0.181928	0.0768294	0.017887	0.833661	0.717119	0.969144
eqtl-a-ENSG00000172795	finn-b-K11_CROHN	Crohn's disease	DCP2	Inverse variance weighted	3	-0.205375	0.0867746	0.0179445	0.814342	0.686978	0.965319
eqtl-a-ENSG00000182010	finn-b-K11_CROHN	Crohn's disease	RTKN2	Inverse variance weighted	7	-0.195672	0.0828402	0.0181744	0.822282	0.699046	0.967243
eqtl-a-ENSG00000198520	finn-b-K11_CROHN	Crohn's disease	ARMH1	Inverse variance weighted	6	-0.226131	0.0958845	0.0183557	0.797614	0.660959	0.962523
eqtl-a-ENSG00000137726	finn-b-K11_CROHN	Crohn's disease	FXYD6	Inverse variance weighted	10	-0.138279	0.058645	0.0183791	0.870856	0.776295	0.976936
eqtl-a-ENSG00000140995	finn-b-K11_CROHN	Crohn's disease	DEF8	Inverse variance weighted	4	0.189508	0.0803738	0.018382	1.20865	1.03249	1.41487
eqtl-a-ENSG00000004534	finn-b-K11_CROHN	Crohn's disease	RBM6	Inverse variance weighted	4	-0.200089	0.0849063	0.018444	0.818658	0.693153	0.966888
eqtl-a-ENSG00000005075	finn-b-K11_CROHN	Crohn's disease	POLR2J	Inverse variance weighted	6	0.10292	0.0436827	0.0184688	1.1084	1.01745	1.20748
eqtl-a-ENSG00000122591	finn-b-K11_CROHN	Crohn's disease	HYCC1	Inverse variance weighted	3	0.481429	0.20454	0.0185866	1.61839	1.08386	2.41651
eqtl-a-ENSG00000002933	finn-b-K11_CROHN	Crohn's disease	TMEM176A	Inverse variance weighted	10	-0.122772	0.0522739	0.0188423	0.884465	0.798333	0.979889
eqtl-a-ENSG00000176390	finn-b-K11_CROHN	Crohn's disease	CRLF3	Inverse variance weighted	4	0.204592	0.087119	0.0188536	1.22702	1.03442	1.45549
eqtl-a-ENSG00000151348	finn-b-K11_CROHN	Crohn's disease	EXT2	Inverse variance weighted	4	0.143785	0.0612945	0.018986	1.15464	1.02393	1.30203
eqtl-a-ENSG00000182022	finn-b-K11_CROHN	Crohn's disease	CHST15	Inverse variance weighted	4	0.314586	0.134146	0.0190223	1.36969	1.05302	1.7816
eqtl-a-ENSG00000172171	finn-b-K11_CROHN	Crohn's disease	TEFM	Inverse variance weighted	4	0.194661	0.0830525	0.0190867	1.2149	1.03239	1.42967
eqtl-a-ENSG00000186152	finn-b-K11_CROHN	Crohn's disease	LILRP1	Inverse variance weighted	3	0.2068	0.0884105	0.0193306	1.22974	1.03408	1.46241
eqtl-a-ENSG00000182179	finn-b-K11_CROHN	Crohn's disease	UBA7	Inverse variance weighted	3	-0.372028	0.159126	0.0193898	0.689335	0.504637	0.941631
eqtl-a-ENSG00000135709	finn-b-K11_CROHN	Crohn's disease	KIAA0513	Inverse variance weighted	5	0.148041	0.0633512	0.0194485	1.15956	1.02416	1.31286
eqtl-a-ENSG00000109736	finn-b-K11_CROHN	Crohn's disease	MFSD10	Inverse variance weighted	3	-0.299313	0.128218	0.0195741	0.741327	0.576592	0.953128
eqtl-a-ENSG00000149328	finn-b-K11_CROHN	Crohn's disease	GLB1L2	Inverse variance weighted	3	-0.349197	0.14963	0.0196098	0.705254	0.52599	0.945613
eqtl-a-ENSG00000114779	finn-b-K11_CROHN	Crohn's disease	ABHD14B	Inverse variance weighted	3	-0.284115	0.121822	0.0196894	0.75268	0.592807	0.955669
eqtl-a-ENSG00000164023	finn-b-K11_CROHN	Crohn's disease	SGMS2	Inverse variance weighted	3	-0.786022	0.337488	0.019857	0.455654	0.235158	0.882898
eqtl-a-ENSG00000057252	finn-b-K11_CROHN	Crohn's disease	SOAT1	Inverse variance weighted	5	0.125389	0.0539642	0.0201493	1.13359	1.01981	1.26006
eqtl-a-ENSG00000181896	finn-b-K11_CROHN	Crohn's disease	ZNF101	Inverse variance weighted	3	0.339958	0.146399	0.0202259	1.40489	1.05445	1.8718
eqtl-a-ENSG00000102760	finn-b-K11_CROHN	Crohn's disease	RGCC	Inverse variance weighted	4	-0.239652	0.103239	0.0202692	0.786902	0.642749	0.963384
eqtl-a-ENSG00000112640	finn-b-K11_CROHN	Crohn's disease	PPP2R5D	Inverse variance weighted	3	-0.536907	0.232228	0.0207789	0.584554	0.370807	0.921512
eqtl-a-ENSG00000111331	finn-b-K11_CROHN	Crohn's disease	OAS3	Inverse variance weighted	8	-0.295704	0.128525	0.0214058	0.744007	0.578328	0.95715
eqtl-a-ENSG00000072401	finn-b-K11_CROHN	Crohn's disease	UBE2D1	Inverse variance weighted	5	-0.136269	0.0593054	0.0215757	0.872608	0.77685	0.980169
eqtl-a-ENSG00000211812	finn-b-K11_CROHN	Crohn's disease	TRAV26-2	Inverse variance weighted	3	-0.170744	0.0743915	0.0217208	0.843037	0.728657	0.975371
eqtl-a-ENSG00000129657	finn-b-K11_CROHN	Crohn's disease	SEC14L1	Inverse variance weighted	4	0.300379	0.13091	0.0217591	1.35037	1.04477	1.74536
eqtl-a-ENSG00000129757	finn-b-K11_CROHN	Crohn's disease	CDKN1C	Inverse variance weighted	6	-0.397667	0.17402	0.0223025	0.671886	0.477712	0.944984
eqtl-a-ENSG00000120784	finn-b-K11_CROHN	Crohn's disease	ZFP30	Inverse variance weighted	3	-0.177341	0.0778363	0.0227036	0.837494	0.718995	0.975523
eqtl-a-ENSG00000215267	finn-b-K11_CROHN	Crohn's disease	AKR1C7P	Inverse variance weighted	3	-0.194833	0.0856707	0.0229533	0.822972	0.695762	0.97344
eqtl-a-ENSG00000106952	finn-b-K11_CROHN	Crohn's disease	TNFSF8	Inverse variance weighted	3	-0.232455	0.102289	0.0230546	0.792585	0.648598	0.968537
eqtl-a-ENSG00000146021	finn-b-K11_CROHN	Crohn's disease	KLHL3	Inverse variance weighted	5	0.215659	0.0951988	0.023491	1.24068	1.0295	1.49518
eqtl-a-ENSG00000137965	finn-b-K11_CROHN	Crohn's disease	IFI44	Inverse variance weighted	7	-0.361346	0.160291	0.0241769	0.696738	0.508893	0.953921
eqtl-a-ENSG00000162366	finn-b-K11_CROHN	Crohn's disease	PDZK1IP1	Inverse variance weighted	14	-0.0765042	0.033948	0.0242232	0.926349	0.866717	0.990083
eqtl-a-ENSG00000172057	finn-b-K11_CROHN	Crohn's disease	ORMDL3	Inverse variance weighted	7	-0.135516	0.0601834	0.0243397	0.873265	0.776098	0.982596
eqtl-a-ENSG00000008394	finn-b-K11_CROHN	Crohn's disease	MGST1	Inverse variance weighted	8	-0.215426	0.0956944	0.0243735	0.806198	0.66832	0.972519
eqtl-a-ENSG00000226479	finn-b-K11_CROHN	Crohn's disease	TMEM185B	Inverse variance weighted	4	-0.275428	0.122755	0.0248508	0.759247	0.596887	0.965772
eqtl-a-ENSG00000241839	finn-b-K11_CROHN	Crohn's disease	PLEKHO2	Inverse variance weighted	6	-0.157185	0.0701441	0.0250334	0.854546	0.744779	0.98049
eqtl-a-ENSG00000185112	finn-b-K11_CROHN	Crohn's disease	FAM43A	Inverse variance weighted	5	0.150623	0.0672172	0.0250368	1.16256	1.01906	1.32627
eqtl-a-ENSG00000150433	finn-b-K11_CROHN	Crohn's disease	TMEM218	Inverse variance weighted	3	0.175609	0.0783854	0.0250697	1.19197	1.02222	1.38992
eqtl-a-ENSG00000169896	finn-b-K11_CROHN	Crohn's disease	ITGAM	Inverse variance weighted	4	-0.524826	0.234282	0.0250811	0.591658	0.373806	0.936473
eqtl-a-ENSG00000140836	finn-b-K11_CROHN	Crohn's disease	ZFHX3	Inverse variance weighted	3	-0.548351	0.244885	0.0251417	0.577902	0.357605	0.933909
eqtl-a-ENSG00000230487	finn-b-K11_CROHN	Crohn's disease	PSMG3-AS1	Inverse variance weighted	4	-0.178129	0.0795514	0.0251451	0.836835	0.716018	0.978037
eqtl-a-ENSG00000104783	finn-b-K11_CROHN	Crohn's disease	KCNN4	Inverse variance weighted	5	-0.104097	0.046499	0.0251761	0.901138	0.822641	0.987125
eqtl-a-ENSG00000250361	finn-b-K11_CROHN	Crohn's disease	GYPB	Inverse variance weighted	4	0.260607	0.116593	0.0254058	1.29772	1.0326	1.6309
eqtl-a-ENSG00000133835	finn-b-K11_CROHN	Crohn's disease	HSD17B4	Inverse variance weighted	3	0.321852	0.144359	0.0257792	1.37968	1.03967	1.83088
eqtl-a-ENSG00000042445	finn-b-K11_CROHN	Crohn's disease	RETSAT	Inverse variance weighted	3	-0.167712	0.0754159	0.0261598	0.845597	0.729404	0.9803
eqtl-a-ENSG00000136098	finn-b-K11_CROHN	Crohn's disease	NEK3	Inverse variance weighted	3	0.174859	0.0789853	0.0268416	1.19108	1.02025	1.39051
eqtl-a-ENSG00000171206	finn-b-K11_CROHN	Crohn's disease	TRIM8	Inverse variance weighted	5	0.251806	0.113998	0.0271841	1.28635	1.02878	1.6084
eqtl-a-ENSG00000226856	finn-b-K11_CROHN	Crohn's disease	THORLNC	Inverse variance weighted	3	0.258119	0.117193	0.0276296	1.29449	1.02883	1.62876
eqtl-a-ENSG00000163877	finn-b-K11_CROHN	Crohn's disease	SNIP1	Inverse variance weighted	4	-0.168425	0.0764987	0.0276882	0.844994	0.727339	0.981682
eqtl-a-ENSG00000139626	finn-b-K11_CROHN	Crohn's disease	ITGB7	Inverse variance weighted	4	0.159024	0.0723596	0.0279715	1.17237	1.01735	1.351
eqtl-a-ENSG00000231621	finn-b-K11_CROHN	Crohn's disease	ANKRD44-AS1	Inverse variance weighted	4	0.181589	0.0830918	0.0288597	1.19912	1.01891	1.41121
eqtl-a-ENSG00000267265	finn-b-K11_CROHN	Crohn's disease	GP6-AS1	Inverse variance weighted	3	0.168442	0.0772124	0.0291437	1.18346	1.01725	1.37682
eqtl-a-ENSG00000112977	finn-b-K11_CROHN	Crohn's disease	DAP	Inverse variance weighted	5	-0.132184	0.0606258	0.0292327	0.876179	0.778014	0.986731
eqtl-a-ENSG00000108349	finn-b-K11_CROHN	Crohn's disease	CASC3	Inverse variance weighted	4	-0.242119	0.111407	0.0297587	0.784963	0.630983	0.976518
eqtl-a-ENSG00000115828	finn-b-K11_CROHN	Crohn's disease	QPCT	Inverse variance weighted	7	-0.327234	0.151062	0.0302946	0.720915	0.536164	0.969329
eqtl-a-ENSG00000158865	finn-b-K11_CROHN	Crohn's disease	SLC5A11	Inverse variance weighted	3	0.210966	0.09748	0.030449	1.23487	1.0201	1.49485
eqtl-a-ENSG00000103005	finn-b-K11_CROHN	Crohn's disease	USB1	Inverse variance weighted	4	-0.226733	0.105126	0.0310229	0.797133	0.648703	0.979526
eqtl-a-ENSG00000081985	finn-b-K11_CROHN	Crohn's disease	IL12RB2	Inverse variance weighted	3	-0.184654	0.085892	0.0315682	0.831392	0.702576	0.983827
eqtl-a-ENSG00000105948	finn-b-K11_CROHN	Crohn's disease	TTC26	Inverse variance weighted	4	0.180426	0.0839259	0.0315688	1.19773	1.01606	1.41188
eqtl-a-ENSG00000176393	finn-b-K11_CROHN	Crohn's disease	RNPEP	Inverse variance weighted	7	-0.112875	0.0526092	0.0319098	0.893262	0.805744	0.990286
eqtl-a-ENSG00000185745	finn-b-K11_CROHN	Crohn's disease	IFIT1	Inverse variance weighted	7	-0.272433	0.127269	0.0323062	0.761524	0.593403	0.977277
eqtl-a-ENSG00000107317	finn-b-K11_CROHN	Crohn's disease	PTGDS	Inverse variance weighted	3	0.243687	0.11387	0.0323515	1.27595	1.02071	1.595
eqtl-a-ENSG00000147535	finn-b-K11_CROHN	Crohn's disease	PLPP5	Inverse variance weighted	6	-0.360903	0.168691	0.0324005	0.697046	0.500805	0.970185
eqtl-a-ENSG00000143819	finn-b-K11_CROHN	Crohn's disease	EPHX1	Inverse variance weighted	3	0.445409	0.208207	0.0324149	1.56113	1.03803	2.34784
eqtl-a-ENSG00000188487	finn-b-K11_CROHN	Crohn's disease	INSC	Inverse variance weighted	4	-0.264374	0.123757	0.0326596	0.767686	0.602338	0.978425
eqtl-a-ENSG00000256043	finn-b-K11_CROHN	Crohn's disease	CTSO	Inverse variance weighted	4	-0.192868	0.0902883	0.0326682	0.824591	0.690849	0.984223
eqtl-a-ENSG00000147872	finn-b-K11_CROHN	Crohn's disease	PLIN2	Inverse variance weighted	6	0.130259	0.061014	0.0327686	1.13912	1.01073	1.28383
eqtl-a-ENSG00000251129	finn-b-K11_CROHN	Crohn's disease	LINC02506	Inverse variance weighted	3	0.179223	0.0840352	0.0329481	1.19629	1.01462	1.41048
eqtl-a-ENSG00000116209	finn-b-K11_CROHN	Crohn's disease	TMEM59	Inverse variance weighted	3	-0.398809	0.187135	0.0330787	0.671119	0.465057	0.968483
eqtl-a-ENSG00000158710	finn-b-K11_CROHN	Crohn's disease	TAGLN2	Inverse variance weighted	6	-0.142959	0.0671028	0.0331346	0.86679	0.759967	0.988628
eqtl-a-ENSG00000060762	finn-b-K11_CROHN	Crohn's disease	MPC1	Inverse variance weighted	4	-0.15317	0.0719072	0.0331632	0.857984	0.745196	0.987843
eqtl-a-ENSG00000130656	finn-b-K11_CROHN	Crohn's disease	HBZ	Inverse variance weighted	12	-0.116577	0.0547561	0.033252	0.889961	0.799396	0.990787
eqtl-a-ENSG00000152953	finn-b-K11_CROHN	Crohn's disease	STK32B	Inverse variance weighted	4	0.305061	0.143403	0.0333955	1.35671	1.02428	1.79702
eqtl-a-ENSG00000108861	finn-b-K11_CROHN	Crohn's disease	DUSP3	Inverse variance weighted	4	-0.204721	0.0962973	0.0335097	0.814875	0.674716	0.984149
eqtl-a-ENSG00000042832	finn-b-K11_CROHN	Crohn's disease	TG	Inverse variance weighted	3	0.179967	0.0852325	0.0347303	1.19718	1.013	1.41485
eqtl-a-ENSG00000054277	finn-b-K11_CROHN	Crohn's disease	OPN3	Inverse variance weighted	4	-0.153724	0.0728482	0.0348419	0.857509	0.743411	0.989119
eqtl-a-ENSG00000151914	finn-b-K11_CROHN	Crohn's disease	DST	Inverse variance weighted	4	0.322561	0.153184	0.0352291	1.38066	1.02257	1.86414
eqtl-a-ENSG00000128833	finn-b-K11_CROHN	Crohn's disease	MYO5C	Inverse variance weighted	3	-0.21228	0.100813	0.0352332	0.808738	0.663734	0.985422
eqtl-a-ENSG00000133805	finn-b-K11_CROHN	Crohn's disease	AMPD3	Inverse variance weighted	5	-0.199986	0.0950576	0.0353924	0.818742	0.679567	0.98642
eqtl-a-ENSG00000089818	finn-b-K11_CROHN	Crohn's disease	NECAP1	Inverse variance weighted	3	-0.158248	0.0755502	0.036206	0.853638	0.736146	0.989882
eqtl-a-ENSG00000120539	finn-b-K11_CROHN	Crohn's disease	MASTL	Inverse variance weighted	6	0.116736	0.0557754	0.0363524	1.12382	1.00744	1.25365
eqtl-a-ENSG00000119535	finn-b-K11_CROHN	Crohn's disease	CSF3R	Inverse variance weighted	5	0.33614	0.160612	0.0363611	1.39953	1.02157	1.91734
eqtl-a-ENSG00000138639	finn-b-K11_CROHN	Crohn's disease	ARHGAP24	Inverse variance weighted	4	-0.148129	0.0709922	0.0369288	0.86232	0.750307	0.991056
eqtl-a-ENSG00000167264	finn-b-K11_CROHN	Crohn's disease	DUS2	Inverse variance weighted	10	-0.111984	0.0536728	0.0369406	0.894059	0.804783	0.993238
eqtl-a-ENSG00000160439	finn-b-K11_CROHN	Crohn's disease	RDH13	Inverse variance weighted	3	0.142911	0.0685804	0.0371743	1.15363	1.00853	1.3196
eqtl-a-ENSG00000188636	finn-b-K11_CROHN	Crohn's disease	RTL6	Inverse variance weighted	6	-0.121968	0.0585684	0.0372976	0.885177	0.789179	0.992852
eqtl-a-ENSG00000103194	finn-b-K11_CROHN	Crohn's disease	USP10	Inverse variance weighted	4	-0.277879	0.133615	0.0375531	0.757389	0.582886	0.984134
eqtl-a-ENSG00000129353	finn-b-K11_CROHN	Crohn's disease	SLC44A2	Inverse variance weighted	11	0.124623	0.0599399	0.0376044	1.13272	1.00717	1.27393
eqtl-a-ENSG00000108797	finn-b-K11_CROHN	Crohn's disease	CNTNAP1	Inverse variance weighted	3	-0.284831	0.137261	0.0379767	0.752141	0.574725	0.984325
eqtl-a-ENSG00000232216	finn-b-K11_CROHN	Crohn's disease	IGHV3-43	Inverse variance weighted	3	0.247164	0.119343	0.038354	1.28039	1.01334	1.61781
eqtl-a-ENSG00000196230	finn-b-K11_CROHN	Crohn's disease	TUBB	Inverse variance weighted	3	-0.342038	0.165342	0.0385774	0.710321	0.513704	0.982193
eqtl-a-ENSG00000124098	finn-b-K11_CROHN	Crohn's disease	FAM210B	Inverse variance weighted	8	-0.176598	0.0854128	0.0386798	0.838117	0.708924	0.990854
eqtl-a-ENSG00000130595	finn-b-K11_CROHN	Crohn's disease	TNNT3	Inverse variance weighted	4	-0.161326	0.0780277	0.038683	0.851015	0.730329	0.991644
eqtl-a-ENSG00000106789	finn-b-K11_CROHN	Crohn's disease	CORO2A	Inverse variance weighted	4	0.115537	0.0559057	0.0387676	1.12248	1.00598	1.25246
eqtl-a-ENSG00000197093	finn-b-K11_CROHN	Crohn's disease	GAL3ST4	Inverse variance weighted	3	0.196098	0.0949937	0.0389865	1.21665	1.00996	1.46563
eqtl-a-ENSG00000151650	finn-b-K11_CROHN	Crohn's disease	VENTX	Inverse variance weighted	12	-0.123841	0.0601516	0.0395122	0.88352	0.785262	0.994074
eqtl-a-ENSG00000012660	finn-b-K11_CROHN	Crohn's disease	ELOVL5	Inverse variance weighted	3	0.278585	0.135644	0.0399949	1.32126	1.0128	1.72365
eqtl-a-ENSG00000138030	finn-b-K11_CROHN	Crohn's disease	KHK	Inverse variance weighted	3	-0.176541	0.0861198	0.0403691	0.838164	0.707982	0.992283
eqtl-a-ENSG00000064201	finn-b-K11_CROHN	Crohn's disease	TSPAN32	Inverse variance weighted	4	-0.143502	0.0700573	0.0405251	0.866319	0.755168	0.993829
eqtl-a-ENSG00000170442	finn-b-K11_CROHN	Crohn's disease	KRT86	Inverse variance weighted	5	0.209601	0.102498	0.0408616	1.23319	1.00874	1.50757
eqtl-a-ENSG00000159958	finn-b-K11_CROHN	Crohn's disease	TNFRSF13C	Inverse variance weighted	4	-0.225533	0.110508	0.0412635	0.798091	0.642667	0.991103
eqtl-a-ENSG00000247572	finn-b-K11_CROHN	Crohn's disease	CKMT2-AS1	Inverse variance weighted	3	0.166149	0.0815197	0.0415354	1.18075	1.00639	1.38531
eqtl-a-ENSG00000248265	finn-b-K11_CROHN	Crohn's disease	FLJ12825	Inverse variance weighted	3	0.161133	0.0791151	0.0416809	1.17484	1.00609	1.3719
eqtl-a-ENSG00000166164	finn-b-K11_CROHN	Crohn's disease	BRD7	Inverse variance weighted	4	-0.178726	0.0878097	0.0418125	0.836335	0.704101	0.993403
eqtl-a-ENSG00000182134	finn-b-K11_CROHN	Crohn's disease	TDRKH	Inverse variance weighted	4	-0.150384	0.0739576	0.0420142	0.860378	0.744278	0.994588
eqtl-a-ENSG00000147883	finn-b-K11_CROHN	Crohn's disease	CDKN2B	Inverse variance weighted	5	-0.179756	0.0885583	0.0423761	0.835474	0.702345	0.993837
eqtl-a-ENSG00000115998	finn-b-K11_CROHN	Crohn's disease	C2orf42	Inverse variance weighted	3	-0.171349	0.0844659	0.042497	0.842527	0.713979	0.994221
eqtl-a-ENSG00000037474	finn-b-K11_CROHN	Crohn's disease	NSUN2	Inverse variance weighted	7	0.0795502	0.0392428	0.0426492	1.0828	1.00264	1.16937
eqtl-a-ENSG00000123810	finn-b-K11_CROHN	Crohn's disease	B9D2	Inverse variance weighted	3	-0.242346	0.119583	0.0427043	0.784785	0.620811	0.992068
eqtl-a-ENSG00000159618	finn-b-K11_CROHN	Crohn's disease	ADGRG5	Inverse variance weighted	3	-0.205403	0.101377	0.0427508	0.814319	0.667576	0.993318
eqtl-a-ENSG00000143162	finn-b-K11_CROHN	Crohn's disease	CREG1	Inverse variance weighted	8	0.141374	0.0697802	0.0427662	1.15186	1.00462	1.32068
eqtl-a-ENSG00000140043	finn-b-K11_CROHN	Crohn's disease	PTGR2	Inverse variance weighted	3	0.185063	0.091347	0.0427719	1.20329	1.00604	1.43922
eqtl-a-ENSG00000105996	finn-b-K11_CROHN	Crohn's disease	HOXA2	Inverse variance weighted	3	0.146858	0.0725085	0.042827	1.15819	1.00475	1.33506
eqtl-a-ENSG00000211685	finn-b-K11_CROHN	Crohn's disease	IGLC7	Inverse variance weighted	3	-0.246925	0.121971	0.0429232	0.781199	0.615089	0.992169
eqtl-a-ENSG00000175746	finn-b-K11_CROHN	Crohn's disease	LINC02915	Inverse variance weighted	8	-0.124085	0.0613294	0.0430468	0.883305	0.78326	0.996128
eqtl-a-ENSG00000157379	finn-b-K11_CROHN	Crohn's disease	DHRS1	Inverse variance weighted	8	-0.0918688	0.0454491	0.0432431	0.912225	0.834478	0.997215
eqtl-a-ENSG00000151136	finn-b-K11_CROHN	Crohn's disease	ABTB3	Inverse variance weighted	9	0.109837	0.0543586	0.0433204	1.1161	1.0033	1.24157
eqtl-a-ENSG00000120306	finn-b-K11_CROHN	Crohn's disease	CYSTM1	Inverse variance weighted	4	0.265262	0.131377	0.0434773	1.30377	1.00779	1.68668
eqtl-a-ENSG00000206337	finn-b-K11_CROHN	Crohn's disease	HCP5	Inverse variance weighted	4	0.397274	0.196868	0.0435946	1.48776	1.01148	2.18832
eqtl-a-ENSG00000146083	finn-b-K11_CROHN	Crohn's disease	RNF44	Inverse variance weighted	4	0.182852	0.0908049	0.0440435	1.20064	1.00489	1.43452
eqtl-a-ENSG00000100504	finn-b-K11_CROHN	Crohn's disease	PYGL	Inverse variance weighted	4	-0.237319	0.117882	0.044094	0.78874	0.626024	0.993749
eqtl-a-ENSG00000090013	finn-b-K11_CROHN	Crohn's disease	BLVRB	Inverse variance weighted	8	0.136122	0.0676368	0.044162	1.14582	1.00356	1.30825
eqtl-a-ENSG00000067082	finn-b-K11_CROHN	Crohn's disease	KLF6	Inverse variance weighted	4	-0.350097	0.174014	0.0442319	0.70462	0.500992	0.991012
eqtl-a-ENSG00000173890	finn-b-K11_CROHN	Crohn's disease	GPR160	Inverse variance weighted	4	-0.17338	0.0862309	0.0443626	0.840818	0.710069	0.995642
eqtl-a-ENSG00000160271	finn-b-K11_CROHN	Crohn's disease	RALGDS	Inverse variance weighted	4	-0.158957	0.079065	0.044382	0.853033	0.730574	0.996018
eqtl-a-ENSG00000178038	finn-b-K11_CROHN	Crohn's disease	ALS2CL	Inverse variance weighted	3	0.504754	0.251492	0.0447459	1.65658	1.0119	2.71198
eqtl-a-ENSG00000256092	finn-b-K11_CROHN	Crohn's disease	SBNO1-AS1	Inverse variance weighted	5	0.122621	0.0613217	0.045539	1.13046	1.00243	1.27483
eqtl-a-ENSG00000155100	finn-b-K11_CROHN	Crohn's disease	OTUD6B	Inverse variance weighted	3	-0.444472	0.222477	0.0457348	0.641163	0.414564	0.991618
eqtl-a-ENSG00000134897	finn-b-K11_CROHN	Crohn's disease	BIVM	Inverse variance weighted	4	0.156219	0.0785882	0.0468316	1.16908	1.00219	1.36377
eqtl-a-ENSG00000101255	finn-b-K11_CROHN	Crohn's disease	TRIB3	Inverse variance weighted	3	0.144819	0.0728587	0.0468487	1.15583	1.00202	1.33325
eqtl-a-ENSG00000187624	finn-b-K11_CROHN	Crohn's disease	C17orf97	Inverse variance weighted	5	-0.0835926	0.0420726	0.0469374	0.919806	0.847	0.99887
eqtl-a-ENSG00000165802	finn-b-K11_CROHN	Crohn's disease	NSMF	Inverse variance weighted	3	0.155597	0.0785551	0.047621	1.16836	1.00163	1.36283
eqtl-a-ENSG00000258227	finn-b-K11_CROHN	Crohn's disease	CLEC5A	Inverse variance weighted	9	-0.106882	0.053961	0.0476221	0.898632	0.808443	0.998882
eqtl-a-ENSG00000134250	finn-b-K11_CROHN	Crohn's disease	NOTCH2	Inverse variance weighted	5	0.27611	0.139835	0.0483205	1.31799	1.00204	1.73358
eqtl-a-ENSG00000136122	finn-b-K11_CROHN	Crohn's disease	BORA	Inverse variance weighted	3	0.1792	0.0908482	0.0485503	1.19626	1.00114	1.42941
eqtl-a-ENSG00000187446	finn-b-K11_CROHN	Crohn's disease	CHP1	Inverse variance weighted	3	-0.455779	0.231329	0.0488079	0.633954	0.402853	0.997628
eqtl-a-ENSG00000196683	finn-b-K11_CROHN	Crohn's disease	TOMM7	Inverse variance weighted	3	-0.141276	0.0717471	0.0489434	0.868249	0.754349	0.999348
eqtl-a-ENSG00000166557	finn-b-K11_CROHN	Crohn's disease	TMED3	Inverse variance weighted	3	0.268094	0.136208	0.0490376	1.30747	1.00113	1.70756
eqtl-a-ENSG00000161055	finn-b-K11_CROHN	Crohn's disease	SCGB3A1	Inverse variance weighted	6	0.130732	0.0664619	0.0491802	1.13966	1.00047	1.29822
eqtl-a-ENSG00000139832	finn-b-K11_CROHN	Crohn's disease	RAB20	Inverse variance weighted	7	0.227657	0.116053	0.0498007	1.25565	1.00019	1.57636

## Sheet: Table S3
Table S3. MR Results of the Intersected Genes.
	ID.Exposure	ID.Outcome	Outcome	Exposure	Method	Nsnp	Beta	SE	Pval	OR	OR_lci95	OR_uci95
CSF3R	eqtl-a-ENSG00000119535	FyvrdP	crohn's disease	CSF3R	MR Egger	5	0.241183	0.322645	0.509008	-0.3912	0.676245	2.39544
	eqtl-a-ENSG00000119535	FyvrdP	crohn's disease	CSF3R	Weighted median	5	0.274054	0.17826	0.1242	-0.0753364	0.927431	1.86534
	eqtl-a-ENSG00000119535	FyvrdP	crohn's disease	CSF3R	Inverse variance weighted	5	0.33614	0.160612	0.0363611	0.02134	1.02157	1.91734
	eqtl-a-ENSG00000119535	FyvrdP	crohn's disease	CSF3R	Simple mode	5	0.343928	0.287671	0.2979	-0.219908	0.802593	2.47877
	eqtl-a-ENSG00000119535	FyvrdP	crohn's disease	CSF3R	Weighted mode	5	0.306707	0.243349	0.276052	-0.170257	0.843448	2.1895
GPR160	eqtl-a-ENSG00000173890	zngGvj	crohn's disease	GPR160	MR Egger	4	-0.28488	0.198414	0.28756	-0.673771	0.509782	1.10961
	eqtl-a-ENSG00000173890	zngGvj	crohn's disease	GPR160	Weighted median	4	-0.196648	0.0917442	0.0320779	-0.376467	0.686282	0.983311
	eqtl-a-ENSG00000173890	zngGvj	crohn's disease	GPR160	Inverse variance weighted	4	-0.17338	0.0862309	0.0443626	-0.342393	0.710069	0.995642
	eqtl-a-ENSG00000173890	zngGvj	crohn's disease	GPR160	Simple mode	4	-0.176838	0.174344	0.385129	-0.518551	0.595383	1.17925
	eqtl-a-ENSG00000173890	zngGvj	crohn's disease	GPR160	Weighted mode	4	-0.214602	0.0946639	0.108225	-0.400143	0.670224	0.971357
RETSAT	eqtl-a-ENSG00000042445	8lwzrM	crohn's disease	RETSAT	MR Egger	3	-0.452306	0.462989	0.50743	-1.35976	0.256721	1.57641
	eqtl-a-ENSG00000042445	8lwzrM	crohn's disease	RETSAT	Weighted median	3	-0.173807	0.0804734	0.0307874	-0.331535	0.717821	0.984049
	eqtl-a-ENSG00000042445	8lwzrM	crohn's disease	RETSAT	Inverse variance weighted	3	-0.167712	0.0754159	0.0261598	-0.315527	0.729404	0.9803
	eqtl-a-ENSG00000042445	8lwzrM	crohn's disease	RETSAT	Simple mode	3	-0.118284	0.130377	0.460038	-0.373822	0.688099	1.14712
	eqtl-a-ENSG00000042445	8lwzrM	crohn's disease	RETSAT	Weighted mode	3	-0.18089	0.0770749	0.143483	-0.331957	0.717518	0.970617

## Sheet: Table S4
Table S4. Evaluation of Machine Learning Diagnostic Models for Intersected Genes_AUC Value.
	Gene	AUC	Cutoff	Sensitivity	Specificity	PPV	NPV
Training dataset_Merged Pre-processed (GSE112366, GSE179285 and GSE186582)	CSF3R	0.823(0.779-0.863)	4.62871	0.687117	0.914634	0.969697	0.423729
	GPR160	0.806(0.756-0.854)	8.29092	0.739264	0.768293	0.926923	0.425676
	RETSAT	0.724(0.662-0.785)	8.25098	0.809816	0.54878	0.877076	0.420561
Validation dataset (GSE75214)	CSF3R	0.938(0.865-0.988)	6.2672	0.901961	0.909091	0.978723	0.666667
	GPR160	0.834(0.665-0.959)	8.80742	0.705882	0.909091	0.972973	0.4
	RETSAT	0.903(0.806-0.972)	10.9967	0.882353	0.818182	0.957447	0.6
Validation dataset (GSE193677)	CSF3R	0.824(0.775-0.873)	0.821237	0.675	0.841667	0.850394	0.660131
	GPR160	0.818(0.764-0.868)	5.43691	0.8125	0.725	0.797546	0.74359
	RETSAT	0.751(0.693-0.808)	6.67796	0.7375	0.725	0.781457	0.674419
Validation dataset (GSE119600)	CSF3R	0.779(0.678-0.870)	13.1143	0.5625	0.957447	0.931034	0.681818

## Sheet: Table S5
Table S5. GO enrichment analysis of Intersected genes.
ONTOLOGY	ID	Description	GeneRatio	BgRatio	pvalue	p.adjust	qvalue	geneID	Count
BP	GO:0097186	amelogenesis	1/3	26/18870	0.00412807	0.043744	0.012893	CSF3R	1
BP	GO:0042572	retinol metabolic process	1/3	52/18870	0.00824477	0.043744	0.012893	RETSAT	1
BP	GO:0001523	retinoid metabolic process	1/3	84/18870	0.0132959	0.043744	0.012893	RETSAT	1
BP	GO:0016101	diterpenoid metabolic process	1/3	87/18870	0.0137685	0.043744	0.012893	RETSAT	1
BP	GO:0042475	odontogenesis of dentin-containing tooth	1/3	93/18870	0.0147134	0.043744	0.012893	CSF3R	1
BP	GO:0006721	terpenoid metabolic process	1/3	98/18870	0.0155003	0.043744	0.012893	RETSAT	1
BP	GO:0034308	primary alcohol metabolic process	1/3	106/18870	0.0167585	0.043744	0.012893	RETSAT	1
BP	GO:0030593	neutrophil chemotaxis	1/3	107/18870	0.0169157	0.043744	0.012893	CSF3R	1
BP	GO:1990266	neutrophil migration	1/3	129/18870	0.0203699	0.043744	0.012893	CSF3R	1
BP	GO:0071621	granulocyte chemotaxis	1/3	130/18870	0.0205267	0.043744	0.012893	CSF3R	1
BP	GO:0042476	odontogenesis	1/3	132/18870	0.0208403	0.043744	0.012893	CSF3R	1
BP	GO:0006720	isoprenoid metabolic process	1/3	133/18870	0.0209971	0.043744	0.012893	RETSAT	1
BP	GO:0097530	granulocyte migration	1/3	156/18870	0.0245981	0.0456001	0.01344	CSF3R	1
BP	GO:0120254	olefinic compound metabolic process	1/3	162/18870	0.025536	0.0456001	0.01344	RETSAT	1
BP	GO:0045637	regulation of myeloid cell differentiation	1/3	213/18870	0.0334842	0.0527562	0.0155492	CSF3R	1
BP	GO:0030595	leukocyte chemotaxis	1/3	240/18870	0.0376745	0.0527562	0.0155492	CSF3R	1
BP	GO:0042445	hormone metabolic process	1/3	241/18870	0.0378295	0.0527562	0.0155492	RETSAT	1
BP	GO:0097529	myeloid leukocyte migration	1/3	242/18870	0.0379845	0.0527562	0.0155492	CSF3R	1
CC	GO:0005640	nuclear outer membrane	1/3	31/19886	0.0046696	0.0513657	0.0294922	RETSAT	1
CC	GO:0030666	endocytic vesicle membrane	1/3	202/19886	0.0301667	0.0726924	0.0417372	CSF3R	1
CC	GO:0031968	organelle outer membrane	1/3	246/19886	0.0366562	0.0726924	0.0417372	RETSAT	1
CC	GO:0019867	outer membrane	1/3	248/19886	0.0369504	0.0726924	0.0417372	RETSAT	1
CC	GO:0031965	nuclear membrane	1/3	311/19886	0.0461898	0.0726924	0.0417372	RETSAT	1
MF	GO:0016627	oxidoreductase activity, acting on the CH-CH group of donors	1/3	60/18496	0.00970082	0.0236553	NA	RETSAT	1
MF	GO:0004896	cytokine receptor activity	1/3	96/18496	0.0154911	0.0236553	NA	CSF3R	1
MF	GO:0019955	cytokine binding	1/3	145/18496	0.023336	0.0236553	NA	CSF3R	1
MF	GO:0140375	immune receptor activity	1/3	147/18496	0.0236553	0.0236553	NA	CSF3R	1

## Sheet: Table S6
Table S6. KEGG enrichment analysis of Intersected genes.
Category	Subcategory	ID	Description	GeneRatio	BgRatio	pvalue	p.adjust	qvalue	geneID	Count
Metabolism	Metabolism of cofactors and vitamins	hsa00830	Retinol metabolism	1/2	68/8768	0.0154517	0.0567036	0.0238752	RETSAT	1
Organismal Systems	Immune system	hsa04640	Hematopoietic cell lineage	1/2	100/8768	0.0226814	0.0567036	0.0238752	CSF3R	1
Environmental Information Processing	Signal transduction	hsa04630	JAK-STAT signaling pathway	1/2	168/8768	0.0379562	0.0632603	0.0266359	CSF3R	1

## Sheet: Table S7
Table S7. GSEA enrichment analysis of Intersected genes.
ID	Description	setSize	Enrichment Score	NES	pvalue	p.adjust	qvalue	Rank	leading_edge	core_enrichment
KEGG_CYTOKINE_CYTOKINE_RECEPTOR_INTERACTION	KEGG_CYTOKINE_CYTOKINE_RECEPTOR_INTERACTION	240	0.67888	2.39309	1e-10	9.2e-09	6.15789e-09	2099	tags=41%, list=13%, signal=36%	CXCL5/IL1B/CXCR2/CXCL1/CXCL11/CXCL6/INHBA/CXCL2/CSF3R/CXCL9/IL6/CXCL10/CXCL3/CSF2RB/CCL18/IL1R2/CCL2/CCL4/CCR1/TNFSF13B/IL1A/IFNG/IL24/IL1R1/TNFRSF11B/CXCR4/PPBP/IL2RA/PF4/TNFRSF10C/KDR/IL10RA/IL18RAP/OSM/CCR7/CXCR1/IL18R1/OSMR/PLEKHO2/IL21R/CXCL13/CSF2RA/CCR2/CCL11/TNFSF13/TNFRSF17/IL11/CSF3/TNFRSF1B/TNF/PF4V1/CCL19/CCL20/CD40/CCL8/PDGFRB/IL15RA/CSF1R/IL1RAP/IL7R/CD27/PDGFRA/HGF/CXCL16/CCL22/CX3…
KEGG_CHEMOKINE_SIGNALING_PATHWAY	KEGG_CHEMOKINE_SIGNALING_PATHWAY	175	0.637702	2.1855	1e-10	9.2e-09	6.15789e-09	1802	tags=37%, list=11%, signal=33%	CXCL5/CXCR2/CXCL1/CXCL11/CXCL6/CXCL2/CXCL9/CXCL10/CXCL3/FGR/CCL18/CCL2/CCL4/CCR1/HCK/STAT1/PREX1/CXCR4/PPBP/LYN/GNG11/PF4/JAK2/JAK3/GNB4/CCR7/CXCR1/CXCL13/RAC2/CCR2/CCL11/GNAI1/PF4V1/VAV1/CCL19/CCL20/CCL8/PIK3R5/GNAI2/PIK3CD/WAS/CXCL16/CCL22/PLCB1/CX3CR1/DOCK2/NFKBIA/PRKCB/ELMO1/STAT2/GNG2/ARRB2/ADCY7/CX3CL1/PIK3R3/CCL7/ADCY4/CCR5/AKT3/PIK3CG/MAP2K1/RASGRP2/NFKB1/CCR3/CCL13
KEGG_DRUG_METABOLISM_CYTOCHROME_P450	KEGG_DRUG_METABOLISM_CYTOCHROME_P450	56	-0.771161	-2.26821	1.70659e-10	1.04671e-08	7.00599e-09	1415	tags=46%, list=9%, signal=42%	CYP2D6/MGST2/GSTO2/MGST3/CYP2C8/GSTM4/GSTA1/CYP3A43/MAOB/CYP2C19/UGT2B28/GSTA3/UGT2B15/ADH6/CYP2C18/ADH1C/FMO4/CYP2C9/MAOA/UGT2B17/CYP2B6/FMO5/CYP3A5/FMO1/CYP3A4/UGT2A3
KEGG_LEISHMANIA_INFECTION	KEGG_LEISHMANIA_INFECTION	64	0.760653	2.2292	1.31355e-09	5.62137e-08	3.76259e-08	1845	tags=52%, list=12%, signal=46%	IL1B/FCGR3B/PTGS2/NCF2/FCGR2A/TLR2/IL1A/IFNG/NOS2/TLR4/ITGB2/ITGAM/STAT1/C3/JAK2/NCF4/CR1/TNF/HLA-DRB4/HLA-DOA/ITGA4/NFKBIA/PRKCB/HLA-DOB/PTPN6/CYBA/HLA-DPA1/TGFB1/HLA-DPB1/TGFB2/NFKB1/FOS/HLA-DMA
KEGG_TOLL_LIKE_RECEPTOR_SIGNALING_PATHWAY	KEGG_TOLL_LIKE_RECEPTOR_SIGNALING_PATHWAY	92	0.695264	2.19958	1.52755e-09	5.62137e-08	3.76259e-08	1774	tags=35%, list=11%, signal=31%	IL1B/CXCL11/CXCL9/IL6/CXCL10/SPP1/LY96/TLR2/CCL4/TLR1/CD14/TLR8/CTSK/TLR4/STAT1/CD86/MAP3K8/CD80/TNF/CD40/PIK3R5/PIK3CD/NFKBIA/TLR6/IRF7/PIK3R3/IFNAR2/AKT3/PIK3CG/MAP2K1/NFKB1/FOS
KEGG_METABOLISM_OF_XENOBIOTICS_BY_CYTOCHROME_P450	KEGG_METABOLISM_OF_XENOBIOTICS_BY_CYTOCHROME_P450	53	-0.753604	-2.19585	1.22131e-08	3.74536e-07	2.50691e-07	1078	tags=43%, list=7%, signal=41%	MGST2/GSTO2/CYP2S1/MGST3/CYP2C8/GSTM4/GSTA1/AKR1C3/CYP3A43/CYP2C19/UGT2B28/GSTA3/UGT2B15/ADH6/CYP2C18/ADH1C/DHDH/CYP2C9/UGT2B17/CYP2B6/CYP3A5/CYP3A4/UGT2A3
KEGG_HEMATOPOIETIC_CELL_LINEAGE	KEGG_HEMATOPOIETIC_CELL_LINEAGE	81	0.687106	2.11598	3.32745e-08	8.74645e-07	5.85432e-07	1549	tags=38%, list=10%, signal=35%	IL1B/CSF3R/IL6/IL1R2/CD14/CD55/IL1A/IL1R1/ITGAM/IL2RA/CD38/CD44/ITGA5/CR1/CD59/CSF2RA/IL11/CSF3/CD37/TNF/HLA-DRB4/CSF1R/ITGA2/IL7R/ITGA4/CD34/IL3RA/MS4A1/CD33/CSF2/CD4
KEGG_COMPLEMENT_AND_COAGULATION_CASCADES	KEGG_COMPLEMENT_AND_COAGULATION_CASCADES	67	0.724012	2.15156	4.8765e-08	1.12159e-06	7.50724e-07	1993	tags=46%, list=12%, signal=41%	PLAUR/C5AR1/PLAU/CD55/VWF/SERPING1/C4BPB/C1R/C1S/SERPINE1/THBD/C3/F5/C3AR1/CFI/CR1/CD59/CFB/PLAT/C1QB/C1QC/CFH/C2/F3/C1QA/MASP1/F13A1/F2R/C4BPA/TFPI/A2M
KEGG_NOD_LIKE_RECEPTOR_SIGNALING_PATHWAY	KEGG_NOD_LIKE_RECEPTOR_SIGNALING_PATHWAY	59	0.736181	2.12607	7.51977e-08	1.53737e-06	1.02902e-06	2028	tags=46%, list=13%, signal=40%	IL1B/CXCL1/CXCL2/IL6/CCL2/RIPK2/NOD2/CARD6/NLRP3/CCL11/TNFAIP3/TNF/CCL8/HSP90B1/NLRC4/NFKBIA/NLRP1/CARD8/CCL7/NAIP/CASP5/TRIP6/CASP1/NFKB1/CCL13/HSP90AB1/BIRC3
KEGG_ECM_RECEPTOR_INTERACTION	KEGG_ECM_RECEPTOR_INTERACTION	80	0.682903	2.09627	9.60121e-08	1.76662e-06	1.18246e-06	1959	tags=42%, list=12%, signal=37%	SPP1/THBS2/COL4A1/COL5A2/VWF/COL6A3/COL1A2/TNC/COL1A1/COL3A1/LAMC1/COL4A2/CD44/ITGA5/THBS1/COL6A1/COL5A1/ITGA2/ITGA4/LAMA4/SDC3/FN1/ITGAV/COL5A3/LAMB2/COL6A2/SDC2/LAMA5/HMMR/LAMB1/HSPG2/LAMC2/LAMC3/ITGA8
KEGG_RETINOL_METABOLISM	KEGG_RETINOL_METABOLISM	43	-0.759074	-2.14303	1.32684e-07	2.21944e-06	1.48555e-06	1548	tags=47%, list=10%, signal=42%	PNPLA4/RDH10/DHRS3/RDH5/CYP2C8/CYP3A43/DGAT1/CYP2C19/UGT2B28/UGT2B15/ADH6/CYP2C18/ADH1C/RETSAT/CYP2C9/UGT2B17/CYP2B6/CYP3A5/CYP3A4/UGT2A3
KEGG_JAK_STAT_SIGNALING_PATHWAY	KEGG_JAK_STAT_SIGNALING_PATHWAY	144	0.593172	1.98323	1.66837e-07	2.55817e-06	1.71228e-06	2910	tags=44%, list=18%, signal=37%	IL13RA2/SOCS3/CSF3R/IL6/CSF2RB/IFNG/IL24/STAT1/IL2RA/IL10RA/JAK2/JAK3/OSM/SOCS1/OSMR/IL21R/CSF2RA/CCND1/IL11/CSF3/PIK3R5/IL15RA/IL7R/PIK3CD/STAT5A/STAT2/IL12RB1/PTPN6/IL3RA/STAT4/PIK3R3/IFNAR2/IL12RB2/CSF2/AKT3/CCND3/IRF9/IL26/PIK3CG/IL6ST/IL2RB/PIAS3/LIF/MYC/IL23A/IL22/SPRY1/STAT3/IL4R/PTPN11/CCND2/STAM/AKT1/CRLF2/TYK2/IL15/SOCS4/CLCF1/CBL/GRB2/IL12B/IL10/JAK1/SPRED1
KEGG_LINOLEIC_ACID_METABOLISM	KEGG_LINOLEIC_ACID_METABOLISM	23	-0.855468	-2.11305	2.87067e-07	4.0631e-06	2.71958e-06	746	tags=48%, list=5%, signal=46%	CYP2C8/PLA2G12A/CYP3A43/CYP2C19/CYP2C18/AKR1B10/PLA2G12B/CYP2C9/CYP3A5/CYP2J2/CYP3A4
KEGG_SYSTEMIC_LUPUS_ERYTHEMATOSUS	KEGG_SYSTEMIC_LUPUS_ERYTHEMATOSUS	48	0.748055	2.0794	3.18925e-07	4.19159e-06	2.80558e-06	1846	tags=52%, list=12%, signal=46%	FCGR3B/FCGR2A/IFNG/FCGR2B/C1R/C1S/CD86/C3/CD80/ACTN1/TNF/HLA-DRB4/CD40/HLA-DOA/C1QB/C1QC/C2/HLA-DOB/CD28/TRIM21/C1QA/HLA-DPA1/HLA-DPB1/HLA-DMA/SNRPB
KEGG_TYPE_I_DIABETES_MELLITUS	KEGG_TYPE_I_DIABETES_MELLITUS	39	0.766956	2.03749	9.70269e-07	1.1902e-05	7.96642e-06	3218	tags=69%, list=20%, signal=55%	IL1B/GZMB/IL1A/IFNG/CD86/CD80/TNF/HLA-DRB4/HLA-DOA/PRF1/HLA-DOB/CD28/HLA-DPA1/HLA-DPB1/HLA-E/HLA-DMA/FAS/HLA-DQB1/HLA-B/HLA-F/GAD1/IL12B/CPE/HLA-DRA/HLA-DQA1/HLA-G/HLA-C
KEGG_STEROID_HORMONE_BIOSYNTHESIS	KEGG_STEROID_HORMONE_BIOSYNTHESIS	39	-0.738285	-2.06778	6.19413e-06	7.12325e-05	4.76785e-05	1092	tags=41%, list=7%, signal=38%	HSD17B8/SRD5A1/HSD17B3/HSD3B2/SULT1E1/AKR1C3/CYP3A43/UGT2B28/UGT2B15/UGT2B17/HSD11B2/HSD17B2/HSD3B1/CYP3A5/CYP3A4/UGT2A3
KEGG_GRAFT_VERSUS_HOST_DISEASE	KEGG_GRAFT_VERSUS_HOST_DISEASE	33	0.778088	2.03165	6.74954e-06	7.30539e-05	4.88976e-05	2138	tags=58%, list=13%, signal=50%	IL1B/GZMB/IL6/IL1A/IFNG/CD86/CD80/TNF/HLA-DRB4/HLA-DOA/PRF1/HLA-DOB/CD28/HLA-DPA1/HLA-DPB1/HLA-E/HLA-DMA/FAS/HLA-DQB1
KEGG_BUTANOATE_METABOLISM	KEGG_BUTANOATE_METABOLISM	33	-0.747529	-2.00249	1.22254e-05	0.000124971	8.36477e-05	2893	tags=64%, list=18%, signal=52%	ALDH2/PDHA1/ALDH1B1/ACAT1/ALDH7A1/ALDH9A1/HMGCL/ALDH3A2/HMGCS1/EHHADH/ECHS1/HADHA/ACSM3/ALDH5A1/BDH1/BDH2/ACADS/ABAT/HADH/AKR1B10/HMGCS2
KEGG_ALLOGRAFT_REJECTION	KEGG_ALLOGRAFT_REJECTION	33	0.769198	2.00844	1.40546e-05	0.000136108	9.11018e-05	3218	tags=76%, list=20%, signal=61%	GZMB/IFNG/CD86/CD80/TNF/HLA-DRB4/CD40/HLA-DOA/PRF1/HLA-DOB/CD28/HLA-DPA1/HLA-DPB1/HLA-E/HLA-DMA/FAS/HLA-DQB1/HLA-B/HLA-F/IL12B/IL10/HLA-DRA/HLA-DQA1/HLA-G/HLA-C
KEGG_CELL_ADHESION_MOLECULES_CAMS	KEGG_CELL_ADHESION_MOLECULES_CAMS	123	0.562018	1.84631	1.57607e-05	0.000144998	9.70526e-05	2224	tags=42%, list=14%, signal=37%	SELL/SELE/CD274/ICAM1/SELP/VCAN/CLDN18/PECAM1/CLDN1/ITGB2/ITGAM/PTPRC/CD86/CDH3/NRCAM/CD80/VCAM1/SELPLG/CLDN2/CDH5/ESAM/HLA-DRB4/CD40/MADCAM1/ICAM3/HLA-DOA/ICAM2/ITGA4/ITGAL/ICOS/SDC3/CD34/ITGAV/HLA-DOB/PDCD1LG2/CD28/SDC2/JAM2/PTPRM/HLA-DPA1/HLA-DPB1/CADM1/CD4/HLA-E/HLA-DMA/CLDN5/ITGA8/CLDN14/ALCAM/HLA-DQB1/CTLA4/CD2
KEGG_AUTOIMMUNE_THYROID_DISEASE	KEGG_AUTOIMMUNE_THYROID_DISEASE	42	0.719568	1.94044	2.88204e-05	0.000252522	0.000169022	3218	tags=55%, list=20%, signal=44%	GZMB/CD86/CD80/HLA-DRB4/CD40/HLA-DOA/PRF1/HLA-DOB/CD28/HLA-DPA1/HLA-DPB1/HLA-E/HLA-DMA/FAS/HLA-DQB1/CTLA4/HLA-B/HLA-F/IL10/HLA-DRA/HLA-DQA1/HLA-G/HLA-C
KEGG_FOCAL_ADHESION	KEGG_FOCAL_ADHESION	189	0.497198	1.71686	3.34222e-05	0.000279531	0.0001871	2761	tags=37%, list=17%, signal=31%	SPP1/THBS2/COL4A1/COL5A2/VWF/COL6A3/COL1A2/TNC/COL1A1/COL3A1/LAMC1/KDR/COL4A2/CAV1/ITGA5/THBS1/ZYX/ACTN1/RAC2/COL6A1/CCND1/COL5A1/VAV1/PIK3R5/PDGFRB/PARVG/ITGA2/ITGA4/PIK3CD/PDGFRA/HGF/FLNA/LAMA4/FN1/ITGAV/PRKCB/COL5A3/LAMB2/COL6A2/VEGFC/LAMA5/PIK3R3/AKT3/FYN/CCND3/PIK3CG/LAMB1/MAP2K1/LAMC2/VASP/LAMC3/ITGA8/CAV2/PARVB/BIRC3/PAK2/CCND2/AKT1/TLN1/FLT1/ITGB3/ITGB1/RAP1B/FLNC/MYL9/ACTB/GRB2/VCL/PPP1R…
KEGG_CYTOSOLIC_DNA_SENSING_PATHWAY	KEGG_CYTOSOLIC_DNA_SENSING_PATHWAY	45	0.698254	1.92411	5.51703e-05	0.000441362	0.00029542	1772	tags=24%, list=11%, signal=22%	IL1B/IL6/CXCL10/CCL4/IL33/AIM2/ZBP1/NFKBIA/IRF7/CASP1/NFKB1
KEGG_DRUG_METABOLISM_OTHER_ENZYMES	KEGG_DRUG_METABOLISM_OTHER_ENZYMES	35	-0.720426	-1.96111	6.21528e-05	0.000476505	0.000318942	841	tags=29%, list=5%, signal=27%	XDH/CYP3A43/UGT2B28/UGT2B15/NAT2/CES2/UGT2B17/CYP3A5/CYP3A4/UGT2A3
KEGG_NATURAL_KILLER_CELL_MEDIATED_CYTOTOXICITY	KEGG_NATURAL_KILLER_CELL_MEDIATED_CYTOTOXICITY	117	0.530495	1.72829	0.000119018	0.000875974	0.000586321	2000	tags=28%, list=13%, signal=25%	FCGR3B/GZMB/ICAM1/FCER1G/IFNG/ITGB2/LCP2/TYROBP/TNFRSF10C/MICB/RAC2/TNF/VAV1/PIK3R5/ICAM2/PIK3CD/PRF1/ITGAL/BID/CD48/PRKCB/PTPN6/PIK3R3/HCST/IFNAR2/CSF2/FYN/HLA-E/PIK3CG/MAP2K1/SH2D1A/FAS/PPP3CA
KEGG_CITRATE_CYCLE_TCA_CYCLE	KEGG_CITRATE_CYCLE_TCA_CYCLE	29	-0.700421	-1.82375	0.000238067	0.00162238	0.00108592	3582	tags=72%, list=22%, signal=56%	OGDH/MDH1/SDHC/ACLY/OGDHL/PC/IDH3A/SDHA/PDHA1/IDH3B/FH/MDH2/SDHD/SDHB/SUCLA2/IDH1/ACO2/SUCLG1/SUCLG2/PCK2/PCK1
KEGG_VIRAL_MYOCARDITIS	KEGG_VIRAL_MYOCARDITIS	65	0.606813	1.78741	0.000231708	0.00162238	0.00108592	3218	tags=54%, list=20%, signal=43%	ICAM1/CD55/ITGB2/CD86/CAV1/CD80/RAC2/CCND1/HLA-DRB4/CD40/HLA-DOA/PRF1/ITGAL/BID/HLA-DOB/CD28/HLA-DPA1/FYN/HLA-DPB1/EIF4G1/HLA-E/ABL2/MYH10/HLA-DMA/HLA-DQB1/SGCD/SGCB/HLA-B/HLA-F/ACTB/HLA-DRA/HLA-DQA1/CASP8/HLA-G/HLA-C
KEGG_MATURITY_ONSET_DIABETES_OF_THE_YOUNG	KEGG_MATURITY_ONSET_DIABETES_OF_THE_YOUNG	23	-0.756256	-1.86799	0.000268631	0.00176529	0.00118157	1601	tags=43%, list=10%, signal=39%	HNF1A/HNF1B/FOXA3/MNX1/NEUROD1/PKLR/NR5A2/HNF4A/HNF4G/SLC2A2
KEGG_PATHWAYS_IN_CANCER	KEGG_PATHWAYS_IN_CANCER	317	0.418235	1.51433	0.000294722	0.00186996	0.00125163	2110	tags=24%, list=13%, signal=21%	MMP1/PTGS2/CSF3R/IL6/WNT5A/COL4A1/MMP9/FGF7/NOS2/STAT1/LAMC1/HIF1A/COL4A2/RASSF5/MMP2/RAC2/CSF2RA/CCND1/PIK3R5/PDGFRB/HSP90B1/CSF1R/ITGA2/PIK3CD/SPI1/PDGFRA/BID/HGF/LAMA4/FGF2/NFKBIA/FN1/TGFBR2/STAT5A/ITGAV/TGFBR1/PRKCB/TRAF1/FZD4/LAMB2/SLC2A1/MITF/VEGFC/PML/LAMA5/LEF1/PIK3R3/WNT2/NFKB2/TGFB1/AKT3/RALB/E2F3/PIK3CG/LAMB1/STK4/MAP2K1/LAMC2/TGFB2/PIAS3/NFKB1/FOS/MYC/ETS1/MDM2/EPAS1/RB1/LAMC3/HSP90AB…
KEGG_INTESTINAL_IMMUNE_NETWORK_FOR_IGA_PRODUCTION	KEGG_INTESTINAL_IMMUNE_NETWORK_FOR_IGA_PRODUCTION	44	0.664874	1.82268	0.0003982	0.00244229	0.00163471	1525	tags=43%, list=10%, signal=39%	IL6/TNFSF13B/CXCR4/CD86/CD80/TNFSF13/TNFRSF17/HLA-DRB4/CD40/MADCAM1/IL15RA/HLA-DOA/ITGA4/ICOS/HLA-DOB/CD28/HLA-DPA1/TGFB1/HLA-DPB1
KEGG_LEUKOCYTE_TRANSENDOTHELIAL_MIGRATION	KEGG_LEUKOCYTE_TRANSENDOTHELIAL_MIGRATION	108	0.524484	1.68202	0.000442595	0.00262702	0.00175836	2741	tags=46%, list=17%, signal=39%	NCF2/ICAM1/CLDN18/PECAM1/MMP9/CLDN1/ITGB2/ITGAM/CXCR4/MSN/THY1/CYBB/RHOH/NCF4/RASSF5/ACTN1/VCAM1/MMP2/RAC2/GNAI1/CLDN2/CDH5/ESAM/RAPGEF4/VAV1/PIK3R5/GNAI2/ITGA4/PIK3CD/ITGAL/PRKCB/PIK3R3/JAM2/CYBA/PIK3CG/VASP/RAPGEF3/CLDN5/CLDN14/PTPN11/SIPA1/JAM3/CXCL12/ITGB1/RAP1B/MYL9/PLCG2/ITK/ACTB/VCL
KEGG_PROPANOATE_METABOLISM	KEGG_PROPANOATE_METABOLISM	31	-0.691359	-1.82931	0.000550529	0.00316554	0.00211881	2971	tags=68%, list=19%, signal=55%	MLYCD/ALDH2/PCCA/ALDH1B1/ACAT1/ALDH7A1/ALDH9A1/HIBCH/ALDH3A2/EHHADH/ECHS1/ACSS1/HADHA/ACACB/SUCLA2/SUCLG1/SUCLG2/ACADM/ALDH6A1/ACSS2/ABAT
KEGG_PROTEASOME	KEGG_PROTEASOME	40	0.653866	1.74874	0.000662815	0.0036957	0.00247367	4041	tags=65%, list=25%, signal=49%	IFNG/PSMD14/PSMB9/PSMC3/PSMB10/PSMB8/PSMD12/PSME4/PSMD1/PSME3/PSMC4/PSMA1/PSMB5/PSMB6/POMP/PSMA4/PSMA7/PSMB3/PSMD2/PSMC6/PSMA5/PSMA3/PSMC5/PSME1/PSMD13/PSMB2
KEGG_ANTIGEN_PROCESSING_AND_PRESENTATION	KEGG_ANTIGEN_PROCESSING_AND_PRESENTATION	64	0.594558	1.74243	0.00080426	0.00435247	0.00291327	3218	tags=48%, list=20%, signal=39%	HSPA6/HLA-DRB4/TAP1/CTSS/HLA-DOA/HSPA5/HLA-DOB/CTSB/CALR/HLA-DPA1/HLA-DPB1/CD4/HLA-E/RFX5/HLA-DMA/TAP2/HSP90AB1/HLA-DQB1/PSME3/HSPA2/TAPBP/CIITA/HLA-B/HLA-F/CD74/HLA-DRA/HLA-DQA1/CANX/HLA-G/HSP90AA1/HLA-C
KEGG_PRION_DISEASES	KEGG_PRION_DISEASES	34	0.68525	1.79783	0.00087432	0.00459642	0.00307655	1727	tags=38%, list=11%, signal=34%	IL1B/IL6/IL1A/LAMC1/EGR1/PRNP/C1QB/HSPA5/C1QC/C1QA/FYN/MAP2K1/STIP1
KEGG_ASTHMA	KEGG_ASTHMA	26	0.733202	1.82293	0.000949261	0.00474259	0.00317439	3005	tags=54%, list=19%, signal=44%	FCER1G/CCL11/TNF/HLA-DRB4/CD40/HLA-DOA/HLA-DOB/HLA-DPA1/HLA-DPB1/HLA-DMA/HLA-DQB1/IL10/HLA-DRA/HLA-DQA1
KEGG_PROXIMAL_TUBULE_BICARBONATE_RECLAMATION	KEGG_PROXIMAL_TUBULE_BICARBONATE_RECLAMATION	23	-0.722389	-1.78434	0.000953672	0.00474259	0.00317439	1803	tags=52%, list=11%, signal=46%	SLC25A10/ATP1A2/GLUD2/SLC9A3/GLUD1/ATP1B1/ATP1A1/AQP1/GLS/SLC4A4/PCK2/PCK1
KEGG_STARCH_AND_SUCROSE_METABOLISM	KEGG_STARCH_AND_SUCROSE_METABOLISM	32	-0.679402	-1.81163	0.00114865	0.00556187	0.00372276	291	tags=28%, list=2%, signal=28%	UGT2B28/UGT2B15/TREH/MGAM/UGT2B17/ENPP3/SI/GBA3/UGT2A3
KEGG_PPAR_SIGNALING_PATHWAY	KEGG_PPAR_SIGNALING_PATHWAY	65	-0.545612	-1.67224	0.0013143	0.00620082	0.00415043	1458	tags=37%, list=9%, signal=34%	CD36/RXRA/EHHADH/CPT2/SCP2/SLC27A4/ACAA1/CYP27A1/PPARG/ACADM/CPT1A/ACSL5/PPARA/FABP2/ACOX2/PCK2/ACOX1/SLC27A2/HMGCS2/APOC3/FABP6/FABP1/APOA1/PCK1
KEGG_VALINE_LEUCINE_AND_ISOLEUCINE_DEGRADATION	KEGG_VALINE_LEUCINE_AND_ISOLEUCINE_DEGRADATION	43	-0.598215	-1.68889	0.0015075	0.00693448	0.0046415	2893	tags=70%, list=18%, signal=57%	BCAT2/ACAT2/ACAD8/HIBADH/ALDH2/MCCC1/DBT/PCCA/ACADSB/ALDH1B1/ACAT1/ALDH7A1/ALDH9A1/HIBCH/HMGCL/ALDH3A2/HMGCS1/EHHADH/ECHS1/ACAA2/HADHB/HADHA/ACAA1/ACADM/ALDH6A1/AUH/ACADS/ABAT/HADH/HMGCS2
KEGG_APOPTOSIS	KEGG_APOPTOSIS	86	0.522321	1.63597	0.00162775	0.00730503	0.00488952	2361	tags=33%, list=15%, signal=28%	IL1B/CSF2RB/IL1A/IRAK3/IL1R1/TNFRSF10C/PRKAR2B/TNF/PIK3R5/IL1RAP/PRKAR1A/PIK3CD/BID/CFLAR/NFKBIA/IRAK2/IL3RA/PIK3R3/AKT3/PIK3CG/NFKB1/FAS/PPP3CA/BIRC3/RELA/ATM/AKT1/CASP10
KEGG_SMALL_CELL_LUNG_CANCER	KEGG_SMALL_CELL_LUNG_CANCER	84	0.531327	1.65309	0.00181063	0.00793226	0.00530935	2339	tags=37%, list=15%, signal=32%	PTGS2/COL4A1/NOS2/LAMC1/COL4A2/CCND1/PIK3R5/ITGA2/PIK3CD/LAMA4/NFKBIA/FN1/ITGAV/TRAF1/LAMB2/LAMA5/PIK3R3/AKT3/E2F3/PIK3CG/LAMB1/LAMC2/PIAS3/NFKB1/MYC/RB1/LAMC3/BIRC3/RELA/CDK4/AKT1
KEGG_RENIN_ANGIOTENSIN_SYSTEM	KEGG_RENIN_ANGIOTENSIN_SYSTEM	17	-0.758726	-1.76973	0.00201616	0.00862728	0.00577455	397	tags=35%, list=2%, signal=34%	NLN/ANPEP/MME/ACE2/ACE/ENPEP
KEGG_PEROXISOME	KEGG_PEROXISOME	76	-0.518268	-1.62968	0.0022156	0.00926524	0.00620156	3205	tags=62%, list=20%, signal=50%	PEX19/PEX5/PEX12/PEX11G/HSD17B4/PIPOX/MLYCD/PMVK/PEX3/PEX2/FAR2/PXMP4/GSTK1/ABCD1/NUDT12/PAOX/ABCD4/PEX14/AMACR/PEX13/ECH1/DECR2/HMGCL/PEX1/ACOT8/EHHADH/PECR/CAT/NUDT19/SCP2/DDO/HACL1/IDH1/CROT/XDH/CRAT/ACAA1/PEX26/PEX11A/ABCD3/ACSL5/PHYH/ACOX2/PXMP2/ACOX1/SLC27A2/EPHX2
KEGG_ASCORBATE_AND_ALDARATE_METABOLISM	KEGG_ASCORBATE_AND_ALDARATE_METABOLISM	12	-0.815907	-1.75693	0.00262392	0.0106355	0.00711874	2893	tags=83%, list=18%, signal=68%	ALDH2/ALDH1B1/UGDH/ALDH7A1/ALDH9A1/ALDH3A2/UGT2B28/UGT2B15/UGT2B17/UGT2A3
KEGG_ABC_TRANSPORTERS	KEGG_ABC_TRANSPORTERS	43	-0.584579	-1.65039	0.00265888	0.0106355	0.00711874	554	tags=26%, list=3%, signal=25%	ABCB10/ABCG8/ABCD3/CFTR/ABCG5/ABCC6/ABCA8/ABCA5/ABCC2/ABCB1/ABCG2
KEGG_PENTOSE_AND_GLUCURONATE_INTERCONVERSIONS	KEGG_PENTOSE_AND_GLUCURONATE_INTERCONVERSIONS	14	-0.780194	-1.72122	0.00286066	0.0111992	0.00749603	513	tags=64%, list=3%, signal=62%	UGP2/UGDH/XYLB/CRYL1/UGT2B28/UGT2B15/DHDH/UGT2B17/UGT2A3
KEGG_GLYCOSAMINOGLYCAN_BIOSYNTHESIS_CHONDROITIN_SULFATE	KEGG_GLYCOSAMINOGLYCAN_BIOSYNTHESIS_CHONDROITIN_SULFATE	22	0.694365	1.68248	0.00551517	0.0211415	0.0141508	3074	tags=64%, list=19%, signal=51%	CHST15/CSGALNACT1/CHST11/CSGALNACT2/CHSY1/DSE/CHPF2/CHSY3/B3GALT6/CHST3/CHPF/CHST14/CHST12/CHST7
KEGG_MAPK_SIGNALING_PATHWAY	KEGG_MAPK_SIGNALING_PATHWAY	252	0.38876	1.37815	0.00601141	0.0225734	0.0151092	2375	tags=26%, list=15%, signal=22%	IL1B/IL1R2/HSPA6/CD14/IL1A/FGF7/IL1R1/DUSP4/MAP3K8/DUSP6/MAP4K4/RAC2/RPS6KA2/CDC25B/TNF/DUSP10/PDGFRB/DUSP14/PLA2G4A/MRAS/PDGFRA/FLNA/FGF2/TGFBR2/TGFBR1/PRKCB/MAP3K5/ARRB2/GADD45B/MEF2C/DUSP7/RASGRP3/NFKB2/GNA12/TGFB1/DUSP2/AKT3/RASGRF2/RASGRP1/STK4/MAP2K1/TGFB2/RASGRP2/NFKB1/FOS/MAPKAPK2/CACNA2D3/MYC/HSPB1/FAS/PPP3CA/CACNA2D1/MAP3K3/TGFB3/PLA2G2D/RELA/MAP3K6/PAK2/HSPA2/ATF4/PTPN7/RASGRP4/FGF10/A…
KEGG_PROTEIN_EXPORT	KEGG_PROTEIN_EXPORT	22	0.68794	1.66691	0.00665161	0.0244779	0.016384	2658	tags=55%, list=17%, signal=46%	SRPRB/HSPA5/SEC11C/SPCS3/SEC61B/SEC61A1/SRP19/SRP72/SEC61G/SPCS2/SRP68/SRP54
KEGG_HISTIDINE_METABOLISM	KEGG_HISTIDINE_METABOLISM	27	-0.640049	-1.64364	0.00709631	0.0252659	0.0169114	3320	tags=52%, list=21%, signal=41%	HNMT/METTL2B/ALDH2/TRMT11/ALDH1B1/ALDH7A1/ALDH9A1/ALDH3A2/LCMT1/ACY3/MAOB/MAOA/ASPA/DDC
KEGG_B_CELL_RECEPTOR_SIGNALING_PATHWAY	KEGG_B_CELL_RECEPTOR_SIGNALING_PATHWAY	74	0.498324	1.52206	0.00714036	0.0252659	0.0169114	2729	tags=47%, list=17%, signal=39%	LILRB3/FCGR2B/PIK3AP1/LYN/DAPP1/IFITM1/RAC2/VAV1/PIK3R5/CD81/PIK3CD/NFKBIA/PRKCB/CD79A/PTPN6/PIK3R3/CD72/RASGRP3/AKT3/BTK/INPP5D/PIK3CG/MAP2K1/CD19/NFKB1/FOS/PPP3CA/RELA/AKT1/NFKBIE/PPP3CC/PPP3CB/PLCG2/MALT1/GRB2
KEGG_PYRUVATE_METABOLISM	KEGG_PYRUVATE_METABOLISM	39	-0.574643	-1.60945	0.0115845	0.0402177	0.0269192	2967	tags=51%, list=19%, signal=42%	PC/ALDH2/PDHA1/ALDH1B1/ACAT1/ALDH7A1/ME3/ACOT12/ME2/ALDH9A1/MDH2/GLO1/HAGH/ALDH3A2/ACSS1/ACACB/ACSS2/PKLR/PCK2/PCK1
KEGG_ARGININE_AND_PROLINE_METABOLISM	KEGG_ARGININE_AND_PROLINE_METABOLISM	46	-0.555618	-1.59526	0.0135414	0.0455111	0.0304622	1853	tags=41%, list=12%, signal=37%	ALDH7A1/ALDH9A1/GLUD2/ALDH3A2/GLUD1/GOT1/SAT2/GLS/CKB/AGMAT/ALDH18A1/CPS1/MAOB/NAGS/OAT/ARG2/GATM/OTC/MAOA
KEGG_GLYCINE_SERINE_AND_THREONINE_METABOLISM	KEGG_GLYCINE_SERINE_AND_THREONINE_METABOLISM	31	-0.601697	-1.59207	0.0136038	0.0455111	0.0304622	1232	tags=29%, list=8%, signal=27%	CTH/AMT/GLYCTK/CHDH/AGXT2/MAOB/CBS/GATM/MAOA
KEGG_EPITHELIAL_CELL_SIGNALING_IN_HELICOBACTER_PYLORI_INFECTION	KEGG_EPITHELIAL_CELL_SIGNALING_IN_HELICOBACTER_PYLORI_INFECTION	67	0.525891	1.5628	0.0142298	0.046755	0.0312948	2660	tags=27%, list=17%, signal=22%	CXCR2/CXCL1/LYN/CXCR1/HBEGF/TCIRG1/NFKBIA/JAM2/NFKB1/ATP6V1F/ATP6V0B/ATP6V1C1/PTPN11/RELA/ATP6V0C/JAM3/PLCG2/ATP6V1B2
KEGG_TERPENOID_BACKBONE_BIOSYNTHESIS	KEGG_TERPENOID_BACKBONE_BIOSYNTHESIS	15	-0.707417	-1.58334	0.0149035	0.0481095	0.0322015	2899	tags=53%, list=18%, signal=44%	ACAT2/PMVK/ACAT1/PDSS2/HMGCS1/PDSS1/HMGCR/HMGCS2
KEGG_GLYCEROPHOSPHOLIPID_METABOLISM	KEGG_GLYCEROPHOSPHOLIPID_METABOLISM	64	-0.493439	-1.50751	0.015766	0.0500162	0.0334776	2901	tags=39%, list=18%, signal=32%	GPD2/AGPAT1/PCYT1A/GPAM/DGKA/AGPAT2/ETNK1/CDIPT/LPGAT1/PCYT2/LCLAT1/CRLS1/AGPAT3/DGKQ/GPD1/DGKD/CHKA/LPCAT3/PLD1/MBOAT1/CHPT1/GPD1L/PLA2G12A/CDS1/PLA2G12B
KEGG_TYROSINE_METABOLISM	KEGG_TYROSINE_METABOLISM	40	-0.540641	-1.51452	0.0168644	0.052594	0.0352031	2668	tags=32%, list=17%, signal=27%	TRMT11/TAT/ADH1A/GSTZ1/FAH/LCMT1/GOT1/HGD/MAOB/ADH6/ADH1C/MAOA/DDC
KEGG_FATTY_ACID_METABOLISM	KEGG_FATTY_ACID_METABOLISM	38	-0.543724	-1.51216	0.0178662	0.0541745	0.036261	2638	tags=58%, list=17%, signal=48%	ACADSB/ALDH1B1/ACAT1/ADH1A/ALDH7A1/ALDH9A1/ALDH3A2/EHHADH/ECHS1/ACAA2/HADHB/CPT2/HADHA/ACAA1/ACADM/CPT1A/ACSL5/ACADS/HADH/ADH6/ADH1C/ACOX1
KEGG_GLYCOLYSIS_GLUCONEOGENESIS	KEGG_GLYCOLYSIS_GLUCONEOGENESIS	59	-0.49757	-1.48514	0.01796	0.0541745	0.036261	2683	tags=34%, list=17%, signal=28%	PDHA1/AKR1A1/ALDH1B1/ADH1A/ALDH7A1/ALDH9A1/GALM/PGM1/PFKL/ALDH3A2/ACSS1/ACSS2/PKLR/ALDOC/ADH6/PCK2/ALDOB/FBP1/ADH1C/PCK1
KEGG_ARACHIDONIC_ACID_METABOLISM	KEGG_ARACHIDONIC_ACID_METABOLISM	50	-0.517308	-1.50722	0.0192449	0.057114	0.0382284	1299	tags=34%, list=8%, signal=31%	GPX4/CYP2U1/CYP4F3/CYP2C8/PLA2G12A/AKR1C3/HPGDS/CBR1/GGT6/CYP2C19/CYP2C18/PLA2G12B/EPHX2/CYP2C9/CYP2B6/CYP4F2/CYP2J2
KEGG_INOSITOL_PHOSPHATE_METABOLISM	KEGG_INOSITOL_PHOSPHATE_METABOLISM	54	-0.490731	-1.43251	0.0198891	0.0580889	0.038881	2152	tags=33%, list=13%, signal=29%	PIK3CB/PIK3C2G/CDIPT/SYNJ2/PIK3C2B/PLCB4/IMPA2/IMPA1/MINPP1/PLCD1/OCRL/IPMK/PLCE1/PLCB3/ITPKA/ALDH6A1/PIP5K1B/INPP5J
KEGG_PRIMARY_IMMUNODEFICIENCY	KEGG_PRIMARY_IMMUNODEFICIENCY	35	0.589467	1.54922	0.0210093	0.0604017	0.040429	2432	tags=43%, list=15%, signal=36%	PTPRC/JAK3/ADA/CD40/TAP1/IL7R/ICOS/CD79A/BTK/CD4/RFX5/CD19/TAP2/IGLL1/CIITA
KEGG_FC_GAMMA_R_MEDIATED_PHAGOCYTOSIS	KEGG_FC_GAMMA_R_MEDIATED_PHAGOCYTOSIS	87	0.442718	1.38429	0.038105	0.107867	0.072199	1757	tags=29%, list=11%, signal=26%	FCGR2A/HCK/FCGR2B/PTPRC/LYN/SPHK1/RAC2/VAV1/ASAP1/PIK3R5/PLA2G4A/CFL2/PIK3CD/WAS/DOCK2/PRKCB/PIK3R3/AKT3/INPP5D/ARPC1B/PIK3CG/MAP2K1/VASP/LIMK2/WASF1
KEGG_SPHINGOLIPID_METABOLISM	KEGG_SPHINGOLIPID_METABOLISM	30	-0.545602	-1.42989	0.0443239	0.12357	0.0827098	1958	tags=37%, list=12%, signal=32%	NEU1/CERK/SGMS2/NEU4/SPHK2/SGPP2/B4GALT6/ENPP7/GAL3ST1/UGT8/SMPD3
KEGG_LYSOSOME	KEGG_LYSOSOME	114	0.403793	1.30283	0.0497336	0.136582	0.0914191	3282	tags=30%, list=21%, signal=24%	LAMP3/CTSK/LAPTM5/PPT1/TCIRG1/CTSS/CTSC/GM2A/AP1S2/CTSE/SLC11A1/CTSB/CTSH/ACP5/M6PR/HYAL1/ATP6V0B/NPC2/MAN2B1/IGF2R/PSAP/ATP6V0C/CD63/ARSB/AP1M1/GLA/AP3D1/LAPTM4B/MANBA/DNASE2/ATP6AP1/GNS/TPP1/AGA

## Sheet: Table S8
Table S8. Drugs targeting the CSF3R gene.
Term	P value	Combined score	Genes
CHEMBL35349	0.002	123545	CSF3R
dirithromycin	0.028	69662.5	CSF3R
aspirin	0.028	69470.6	CSF3R
methotrexate	0.031	67356.5	CSF3R
